# Supplementary material for: Acetic Acid-Producing Endophyte Lysinibacillus fusiformis Orchestrates Jasmonic Acid Signaling and Contributes to Repression of Cadmium Uptake in Tomato Plants
Source: Front Plant Sci. 2021 Jun 4;12:670216. doi: 10.3389/fpls.2021.670216 (PMC8211922; doi:10.3389/fpls.2021.670216)
Supplement: Supplementary file 1 [file Data_Sheet_1.ZIP]

Archive with 11 entries (11 files):
- Figure S1.tif
- Figure S2.tif
- Figure S3.tif
- Figure S4.tif
- Figure S5.tif
- Supplementary_Material.docx
- Table S1.xlsx
- Table S2.xls
- Table S3.xlsx
- Table S4.xlsx
- Table S5.xlsx
