# Supplementary material for: Acetic Acid-Producing Endophyte Lysinibacillus fusiformis Orchestrates Jasmonic Acid Signaling and Contributes to Repression of Cadmium Uptake in Tomato Plants
Source: Front Plant Sci. 2021 Jun 4;12:670216. doi: 10.3389/fpls.2021.670216 (PMC8211922; doi:10.3389/fpls.2021.670216)
Supplement: Supplementary file 1 [file Data_Sheet_1.ZIP › Table S1.xlsx]

## Sheet: Sheet1
Bacterial isolates	Genbank NO.	Phylum	Class	Order	Family	Genus
Pseudomonas putida Cr01	MW522553	Proteobacteria	Gamma-proteobacteria	Pseudomonadales	Pseudomonadaceae	Pseudomonas
Pseudomonas putida Cr02	MW522571	Proteobacteria	Gamma-proteobacteria	Pseudomonadales	Pseudomonadaceae	Pseudomonas
Pseudomonas fluorescens Cr03	MW522570	Proteobacteria	Gamma-proteobacteria	Pseudomonadales	Pseudomonadaceae	Pseudomonas
Pseudomonas fluorescens Cr04	MW522546	Proteobacteria	Gamma-proteobacteria	Pseudomonadales	Pseudomonadaceae	Pseudomonas
Pseudomonas fluorescens Cr05	MW522585	Proteobacteria	Gamma-proteobacteria	Pseudomonadales	Pseudomonadaceae	Pseudomonas
Pseudomonas aeruginosa Cr06	MW522583	Proteobacteria	Gamma-proteobacteria	Pseudomonadales	Pseudomonadaceae	Pseudomonas
Pseudomonas aeruginosa Cr07	MW522572	Proteobacteria	Gamma-proteobacteria	Pseudomonadales	Pseudomonadaceae	Pseudomonas
Pseudomonas monteilii Cr08	MW522584	Proteobacteria	Gamma-proteobacteria	Pseudomonadales	Pseudomonadaceae	Pseudomonas
Pseudomonas mendocina Cr09	MW527123	Proteobacteria	Gamma-proteobacteria	Pseudomonadales	Pseudomonadaceae	Pseudomonas
Pseudomonas mendocina Cr10	MW534391	Proteobacteria	Gamma-proteobacteria	Pseudomonadales	Pseudomonadaceae	Pseudomonas
Pseudomonas corrugata Cr11	MW527125	Proteobacteria	Gamma-proteobacteria	Pseudomonadales	Pseudomonadaceae	Pseudomonas
Pseudomonas corrugata Cr12	MW527128	Proteobacteria	Gamma-proteobacteria	Pseudomonadales	Pseudomonadaceae	Pseudomonas
Pseudomonas koreensis Cr13	MW527133	Proteobacteria	Gamma-proteobacteria	Pseudomonadales	Pseudomonadaceae	Pseudomonas
Pseudomonas koreensis Cr14	MW527135	Proteobacteria	Gamma-proteobacteria	Pseudomonadales	Pseudomonadaceae	Pseudomonas
Flavobacterium johnsoniae Cr15	MW527136	Bacteroidetes	Flavobacteriia	Flavobacteriales	Flavobacteriaceae	Flavobacterium
Delftia tsuruhatensis Cr16	MW527138	Proteobacteria	Beta-proteobacteria	Burkholderiales	Comamonadaceae	Delftia
Delftia tsuruhatensis Cr17	MW530465	Proteobacteria	Beta-proteobacteria	Burkholderiales	Comamonadaceae	Delftia
Bacillus paramycoides Cr18	MW530462	Firmicutes	Bacilli	Bacillales	Bacillaceae	Bacillus
Bacillus megaterium Cr19	MW530461	Firmicutes	Bacilli	Bacillales	Bacillaceae	Bacillus
Bacillus megaterium Cr20	MW530460	Firmicutes	Bacilli	Bacillales	Bacillaceae	Bacillus
Bacillus cereus Cr21	MW530459	Firmicutes	Bacilli	Bacillales	Bacillaceae	Bacillus
Bacillus cereus Cr22	MW530458	Firmicutes	Bacilli	Bacillales	Bacillaceae	Bacillus
Bacillus drentensis Cr23	MW530427	Firmicutes	Bacilli	Bacillales	Bacillaceae	Bacillus
Enterobacter ludwigii Cr24	MW530463	Proteobacteria	Gamma-proteobacteria	Enterobacterales	Enterobacteriaceae	Enterobacter
Enterobacter ludwigii Cr25	MW530513	Proteobacteria	Gamma-proteobacteria	Enterobacterales	Enterobacteriaceae	Enterobacteriaceae
Enterobacter ludwigii Cr26	MW532701	Proteobacteria	Gamma-proteobacteria	Enterobacterales	Enterobacteriaceae	Enterobacteriaceae
Paenibacillus pabuli Cr27	MW530515	Firmicutes	Bacilli	Bacillales	Paenibacillaceae	Paenibacillus
Paenibacillus xylanilyticus Cr28	MW530516	Firmicutes	Bacilli	Bacillales	Paenibacillaceae	Paenibacillus
Brevibacillus parabrevis Cr29	MW530513	Firmicutes	Bacilli	Bacillales	Paenibacillaceae	Brevibacillus
Stenotrophomonas maltophilia Cr30	MW530514	Proteobacteria	Gamma-proteobacteria	Xanthomonadales	Xanthomonadaceae	Stenotrophomonas
Stenotrophomonas maltophilia Cr31	MW530518	Proteobacteria	Gamma-proteobacteria	Xanthomonadales	Xanthomonadaceae	Stenotrophomonas
Chryseobacterium culicis Cr32	MW530559	Bacteroidetes	Flavobacteriia	Flavobacteriales	Weeksellaceae	Chryseobacterium
Lysinibacillus fusiformis Cr33	MW530945	Firmicutes	Bacilli	Bacillales	Bacillaceae	Lysinibacillus
Burkholderia cepacia Cr34	MW534387	Proteobacteria	Beta-proteobacteria	Burkholderiales	Burkholderiaceae	Burkholderia
Rhodococcus equi Cr35	MW534388	Actinobacteria	Corynebacteriales	Nocardiaceae	Rhodococcus
Ensifer adhaerens Cr36	MW534389	Proteobacteria	Alpha-proteobacteria	Rhizobiales	Rhizobiaceae	Ensifer
