# Supplementary material for: Acetic Acid-Producing Endophyte Lysinibacillus fusiformis Orchestrates Jasmonic Acid Signaling and Contributes to Repression of Cadmium Uptake in Tomato Plants
Source: Front Plant Sci. 2021 Jun 4;12:670216. doi: 10.3389/fpls.2021.670216 (PMC8211922; doi:10.3389/fpls.2021.670216)
Supplement: Supplementary file 1 [file Data_Sheet_1.ZIP › Table S2.xls]

## Sheet: Cd48 vs -Cd
Gene ID	log2(FC)	padj	Regulated	Nr annotation
Solyc08g062570	7.37	9.26e-06	up	hypothetical protein CQW23_03892 [Capsicum baccatum]
Solyc09g005940	6.56	0.00177364	up	PREDICTED: fatty acyl-CoA reductase 2-like isoform X1 [Solanum lycopersicum]
Solyc06g011405	6.48	0.00834002	up	hypothetical protein T459_07480 [Capsicum annuum]
Solyc01g008510	6.46	0.00164814	up	PREDICTED: photosystem II 5 kDa protein, chloroplastic-like [Solanum lycopersicum]
Solyc01g087950	6.39	2.1e-08	up	PREDICTED: serine carboxypeptidase-like 40 isoform X1 [Solanum lycopersicum]
Solyc02g069200	6.36	2.06e-07	up	iron-regulated transporter 1 precursor [Solanum lycopersicum]
Solyc05g053110	6.29	0.0085793	up	PREDICTED: probable metal-nicotianamine transporter YSL7 [Solanum tuberosum]
Solyc01g094910	6.22	3.3e-18	up	ferric-chelate reductase [Solanum lycopersicum]
Solyc12g044750	6.05	0.00406959	up	PREDICTED: pectate lyase 1 [Solanum lycopersicum]
Solyc12g042793	6.03	0.0153241	up	PREDICTED: coiled-coil domain-containing protein 18 [Solanum lycopersicum]
Solyc12g011120	5.93	0.0498511	up	PREDICTED: glucose-1-phosphate adenylyltransferase small subunit, chloroplastic/amyloplastic-like [Solanum lycopersicum]
Solyc10g084200	5.91	0.0158637	up	PREDICTED: peroxidase 44-like [Solanum lycopersicum]
Solyc03g093390	5.9	0.000263245	up	beta expansin precursor [Solanum lycopersicum]
Solyc12g019945	5.9	0.00760865	up	PREDICTED: uncharacterized protein LOC109119147 [Solanum lycopersicum]
Solyc11g012370	5.79	0.0146382	up	PREDICTED: uncharacterized protein LOC101257825 [Solanum lycopersicum]
Solyc01g010260	5.78	0.0112255	up	PREDICTED: cytochrome P450 93A2-like [Solanum lycopersicum]
Solyc06g150109	5.75	0.0153555	up	PREDICTED: MADS-box protein AGL42-like isoform X1 [Solanum lycopersicum]
Solyc11g039920	5.6	0.0206122	up	PREDICTED: uncharacterized protein LOC107825207 [Nicotiana tabacum]
Solyc05g050750	5.58	0.0298446	up	PREDICTED: calmodulin-like protein 3 [Solanum lycopersicum]
Solyc06g076540	5.56	3.89e-05	up	PREDICTED: 17.7 kDa class I heat shock protein-like [Solanum lycopersicum]
Solyc09g097940	5.55	1.67e-06	up	hypothetical protein CQW23_20130 [Capsicum baccatum]
Solyc01g079470	5.5	2.66e-09	up	PREDICTED: calvin cycle protein CP12-1, chloroplastic [Solanum lycopersicum]
Solyc11g005290	5.37	2.01e-05	up	PREDICTED: RING-H2 finger protein ATL78-like [Solanum lycopersicum]
Solyc06g051550	5.12	1.341e-05	up	bHLH transcriptional regulator (Fer) [Solanum lycopersicum]
Solyc06g062550	5.09	6.7e-05	up	psi14A protein [Solanum lycopersicum]
Solyc12g010990	4.94	0.000457096	up	PREDICTED: probable sugar phosphate/phosphate translocator At1g06470 [Solanum lycopersicum]
Solyc05g005350	4.83	0.0437475	up	PREDICTED: nuclear transcription factor Y subunit B-6-like isoform X2 [Solanum lycopersicum]
Solyc02g078130	4.67	0.0404429	up	PREDICTED: uncharacterized protein LOC101247399 [Solanum lycopersicum]
Solyc04g071800	4.56	1.38e-05	up	PREDICTED: cytochrome P450 71A1-like [Solanum lycopersicum]
Solyc06g075480	4.51	0.0289268	up	PREDICTED: protein NRT1/ PTR FAMILY 2.7-like [Solanum lycopersicum]
Solyc02g063230	4.47	0.000264726	up	PREDICTED: uncharacterized protein LOC101244837 [Solanum lycopersicum]
Solyc11g073150	4.44	0.00101628	up	PREDICTED: uncharacterized protein LOC101268162 [Solanum lycopersicum]
Solyc08g076970	4.42	0.0278335	up	N2-acetylornithine deacetylase [Solanum lycopersicum]
Solyc03g096770	4.41	0.00312508	up	PREDICTED: uncharacterized protein LOC101243684 [Solanum lycopersicum]
Solyc11g012120	4.4	1.35e-05	up	PREDICTED: uncharacterized protein LOC101253249 [Solanum lycopersicum]
Solyc03g034320	4.29	0.0179033	up	PREDICTED: uncharacterized protein LOC101258830 [Solanum lycopersicum]
Solyc01g006300	4.18	4.67e-11	up	peroxidase precursor [Solanum lycopersicum]
Solyc05g013530	4.07	0.000260005	up	PREDICTED: uncharacterized protein LOC101267605 isoform X1 [Solanum lycopersicum]
Solyc09g091970	4.06	0.0444509	up	PREDICTED: epimerase family protein SDR39U1 homolog, chloroplastic [Solanum lycopersicum]
Solyc03g031450	4.02	3.31e-19	up	PREDICTED: transcription factor bHLH112-like [Solanum lycopersicum]
Solyc06g054270	4	1.59e-07	up	sugar transport protein 8-like [Solanum lycopersicum]
Solyc06g054230	4	0.0229777	up	PREDICTED: uncharacterized protein LOC101253791 [Solanum lycopersicum]
Solyc02g071760	3.97	6.25e-07	up	PREDICTED: oil body-associated protein 2C [Solanum lycopersicum]
Solyc01g102960	3.97	0.00121137	up	PREDICTED: 22.7 kDa class IV heat shock protein-like [Solanum lycopersicum]
Solyc04g071780	3.95	0.000311939	up	PREDICTED: cytochrome P450 71A1-like [Solanum lycopersicum]
Solyc05g006290	3.94	0.0416791	up	PREDICTED: uncharacterized protein LOC104647254 [Solanum lycopersicum]
Solyc04g055150	3.94	0.00189766	up	PREDICTED: uncharacterized protein LOC107017388 [Solanum pennellii]
Solyc02g081550	3.93	8.2e-05	up	FtsH protease [Solanum lycopersicum]
Solyc08g078760	3.88	6.62e-07	up	PREDICTED: uncharacterized protein LOC101253408 [Solanum lycopersicum]
Solyc01g097390	3.88	0.000973309	up	PREDICTED: perakine reductase-like [Solanum lycopersicum]
Solyc11g011340	3.86	0.0054174	up	8-hydroxygeraniol dehydrogenase [Solanum lycopersicum]
Solyc10g084730	3.81	0.00399601	up	PREDICTED: uncharacterized protein LOC101261279 [Solanum lycopersicum]
Solyc07g056450	3.8	0.0204393	up	PREDICTED: probable glutathione S-transferase [Solanum lycopersicum]
Solyc02g078690	3.75	1.37e-10	up	PREDICTED: serine carboxypeptidase-like 31 [Solanum lycopersicum]
Solyc02g079180	3.75	7.9e-05	up	PREDICTED: heat stress transcription factor A-1b-like isoform X1 [Solanum lycopersicum]
Solyc02g093600	3.72	0.000827162	up	PREDICTED: class I heat shock protein-like [Solanum lycopersicum]
Solyc06g065050	3.71	0.000163575	up	PREDICTED: uncharacterized protein LOC101255207 [Solanum lycopersicum]
Solyc12g011310	3.69	0.000620882	up	PREDICTED: probable glutathione S-transferase parC [Solanum lycopersicum]
Solyc06g051950	3.67	3.35e-11	up	PREDICTED: protein BOBBER 1 [Solanum pennellii]
Solyc12g008850	3.67	1.14e-07	up	PREDICTED: probable polyamine oxidase 5 [Solanum lycopersicum]
Solyc10g011780	3.66	0.0293193	up	PREDICTED: eukaryotic translation initiation factor 1A-like [Solanum tuberosum]
Solyc10g074620	3.65	0.005129	up	PREDICTED: cellulose synthase-like protein D4 [Solanum lycopersicum]
Solyc02g085260	3.65	2.42e-19	up	PREDICTED: uncharacterized protein LOC104645737 [Solanum lycopersicum]
Solyc10g150105	3.64	0.00024387	up	PREDICTED: anthocyanidin reductase-like [Solanum lycopersicum]
Solyc11g005480	3.63	6.24e-06	up	PREDICTED: citrate-binding protein-like [Solanum lycopersicum]
Solyc02g078890	3.57	0.000401906	up	hypothetical protein BC332_04721 [Capsicum chinense]
Solyc08g068720	3.54	2.12e-05	up	PREDICTED: tyramine N-feruloyltransferase 4/11-like [Solanum lycopersicum]
Solyc01g104870	3.53	1.11e-06	up	PREDICTED: putative clathrin assembly protein At1g03050 [Solanum lycopersicum]
Solyc09g014993	3.53	0.00232545	up	PREDICTED: CASP-like protein 4B1 [Solanum lycopersicum]
Solyc07g051930	3.51	0.001943	up	PREDICTED: mitogen-activated protein kinase kinase kinase A-like [Solanum lycopersicum]
Solyc06g036260	3.51	4 6E-31	up	beta-carotene hydroxylase [Solanum lycopersicum]
Solyc01g106070	3.5	0.000131215	up	PREDICTED: receptor expression-enhancing protein 4-like [Capsicum annuum]
Solyc10g018880	3.5	0.0231394	up	PREDICTED: uncharacterized protein LOC107805994 isoform X1 [Nicotiana tabacum]
Solyc03g097090	3.49	0.00613069	up	PREDICTED: lysine-specific demethylase JMJ706-like [Solanum lycopersicum]
Solyc06g016670	3.48	6.62e-05	up	--
Solyc10g076660	3.48	6.68e-15	up	PREDICTED: leucoanthocyanidin dioxygenase isoform X1 [Solanum lycopersicum]
Solyc09g008970	3.47	0.000297396	up	PREDICTED: uncharacterized protein LOC101245195 [Solanum lycopersicum]
Solyc07g044860	3.47	5.11e-05	up	oxygen-evolving enhancer protein 2, chloroplastic [Solanum lycopersicum]
Solyc11g022590	3.46	1.26e-06	up	uncharacterized protein LOC544001 precursor [Solanum lycopersicum]
Solyc06g082130	3.45	2.4e-05	up	PREDICTED: pyruvate decarboxylase 2 isoform X1 [Solanum lycopersicum]
Solyc07g005080	3.44	2.79e-16	up	PREDICTED: acidic mammalian chitinase-like [Solanum lycopersicum]
Solyc12g049360	3.43	6.01e-05	up	PREDICTED: putative receptor-like protein kinase At1g72540 [Solanum lycopersicum]
Solyc09g091550	3.42	0.0193148	up	S-adenosyl-L-methionine: salicylic acid carboxyl methyltransferase [Solanum lycopersicum]
Solyc01g080030	3.4	0.0254119	up	PREDICTED: 2-alkenal reductase (NADP(+)-dependent)-like [Solanum pennellii]
Solyc03g034030	3.38	0.0435064	up	PREDICTED: embryonic protein DC-8-like isoform X1 [Solanum lycopersicum]
Solyc07g055400	3.37	0.00210984	up	PREDICTED: G-type lectin S-receptor-like serine/threonine-protein kinase SD2-5 [Solanum pennellii]
Solyc06g005460	3.37	0.00223054	up	PREDICTED: uncharacterized protein LOC107021931, partial [Solanum pennellii]
Solyc03g044950	3.37	1.72e-05	up	PREDICTED: calcium uniporter protein 3, mitochondrial-like [Solanum lycopersicum]
Solyc11g071830	3.34	0.000172215	up	PREDICTED: dnaJ protein homolog [Solanum lycopersicum]
Solyc02g094270	3.32	0.0422132	up	PREDICTED: probable WRKY transcription factor 45 [Solanum lycopersicum]
Solyc02g082880	3.31	3.76e-07	up	PREDICTED: probable acyl-activating enzyme 1, peroxisomal [Solanum lycopersicum]
Solyc11g020330	3.31	0.0121917	up	small heat shock protein precursor [Solanum lycopersicum]
Solyc09g015000	3.3	0.00075679	up	PREDICTED: 18.2 kDa class I heat shock protein-like [Solanum lycopersicum]
Solyc09g015020	3.3	0.00075679	up	PREDICTED: 17.3 kDa class I heat shock protein-like [Solanum lycopersicum]
Solyc05g055460	3.3	0.0184216	up	PREDICTED: putative glycine-rich cell wall structural protein 1 [Solanum lycopersicum]
Solyc02g082375	3.3	0.0164193	up	PREDICTED: transcription factor MYB1R1-like [Solanum lycopersicum]
Solyc02g079150	3.3	0.0176846	up	PREDICTED: F-box protein At1g61340 [Solanum lycopersicum]
Solyc01g108900	3.29	1.74e-05	up	PREDICTED: pollen-specific leucine-rich repeat extensin-like protein 1 [Solanum lycopersicum]
Solyc03g118060	3.27	0.00667879	up	PREDICTED: uncharacterized protein LOC101246122 [Solanum lycopersicum]
Solyc06g053260	3.26	1.7e-24	up	small auxin-up protein 58 [Solanum lycopersicum]
Solyc03g117630	3.25	0.00245395	up	PREDICTED: heat shock 70 kDa protein 5 [Solanum lycopersicum]
Solyc06g072430	3.24	0.000266422	up	PREDICTED: uncharacterized protein LOC104648101 [Solanum lycopersicum]
Solyc08g006410	3.22	2.55e-09	up	PREDICTED: UDP-glycosyltransferase 74G1-like isoform X1 [Solanum lycopersicum]
Solyc05g014280	3.21	0.00188998	up	small heat shock protein [Solanum lycopersicum]
Solyc12g019950	3.2	0.00128321	up	--
Solyc08g048290	3.2	9.87e-07	up	PREDICTED: probable inositol transporter 2 isoform X4 [Solanum lycopersicum]
Solyc11g066100	3.11	0.00142285	up	PREDICTED: heat shock cognate 70 kDa protein [Solanum lycopersicum]
Solyc03g082420	3.1	0.024866	up	small heat shock protein, chloroplastic [Solanum lycopersicum]
Solyc02g070450	3.1	0.00212068	up	PREDICTED: glucan endo-1,3-beta-glucosidase 14 [Solanum lycopersicum]
Solyc02g088830	3.08	0.000301354	up	PREDICTED: uncharacterized protein LOC101260290 [Solanum lycopersicum]
Solyc02g036370	3.08	1.01e-32	up	PREDICTED: protein REVEILLE 1 [Solanum lycopersicum]
Solyc06g036290	3.08	0.000193954	up	heat shock protein 90 [Solanum lycopersicum]
Solyc03g120650	3.07	1.11e-05	up	pollen-specific kinase partner protein [Solanum lycopersicum]
Solyc01g006050	3.06	2.41e-20	up	PREDICTED: transmembrane protein 45A-like [Solanum lycopersicum]
Solyc09g075950	3.05	0.00586419	up	PREDICTED: heat shock 70 kDa protein 8 [Solanum lycopersicum]
Solyc02g081570	3.04	9.26e-08	up	PREDICTED: probable metal-nicotianamine transporter YSL7 [Solanum lycopersicum]
Solyc11g020040	3.04	0.00783777	up	heat shock protein 70 [Solanum lycopersicum]
Solyc12g032920	3.03	0.00599491	up	PREDICTED: uncharacterized protein LOC101260845 isoform X6 [Solanum lycopersicum]
Solyc12g010755	3.03	5.94e-06	up	PREDICTED: protein ULTRAPETALA 1-like [Solanum lycopersicum]
Solyc09g061310	3.03	5.63e-13	up	PREDICTED: desumoylating isopeptidase 1 [Solanum lycopersicum]
Solyc09g092720	3.03	5.22e-07	up	PREDICTED: glycine-rich protein 3 short isoform-like [Solanum lycopersicum]
Solyc03g123540	3.02	0.0103657	up	PREDICTED: 17.4 kDa class III heat shock protein [Solanum lycopersicum]
Solyc09g064760	3.02	0.00948483	up	PREDICTED: uncharacterized protein LOC102582548 [Solanum tuberosum]
Solyc02g079240	3.02	1.05e-09	up	PREDICTED: uncharacterized protein LOC107010626 [Solanum pennellii]
Solyc06g036300	3.01	7.98e-05	up	PREDICTED: protein REVEILLE 6 isoform X1 [Solanum lycopersicum]
Solyc03g121390	3	0.0284167	up	PREDICTED: serine/threonine-protein phosphatase 2A 65 kDa regulatory subunit A beta isoform-like [Nicotiana sylvestris]
Solyc06g007530	2.99	4.27e-21	up	PREDICTED: putative B3 domain-containing protein At5g58280 [Solanum lycopersicum]
Solyc04g076880	2.99	2.83e-05	up	phosphoenolpyruvate carboxykinase [Solanum lycopersicum]
Solyc07g005820	2.98	0.029291	up	PREDICTED: heat shock 70 kDa protein-like [Solanum lycopersicum]
Solyc03g113930	2.98	0.0158656	up	PREDICTED: 22.7 kDa class IV heat shock protein-like [Solanum lycopersicum]
Solyc02g078340	2.97	0.00194436	up	PREDICTED: heat stress transcription factor B-2a-like [Solanum lycopersicum]
Solyc02g070090	2.97	2.85e-05	up	PREDICTED: reticuline oxidase-like protein [Solanum lycopersicum]
Solyc06g034040	2.96	0.033569	up	PREDICTED: oleosin 1 [Solanum lycopersicum]
Solyc09g061550	2.95	9.65e-07	up	probable L-type lectin-domain containing receptor kinase S.7 [Sesamum indicum]
Solyc10g083460	2.95	3.57e-07	up	stress-associated protein 9 [Solanum lycopersicum]
Solyc04g071770	2.95	6.08e-07	up	PREDICTED: ethylene-responsive transcription factor ABR1-like [Solanum lycopersicum]
Solyc02g067870	2.94	3.53e-11	up	CHI protein [Solanum lycopersicum]
Solyc02g065550	2.94	0.000756088	up	ACI19 protein [Solanum lycopersicum]
Solyc05g046370	2.94	0.000911183	up	PREDICTED: probable metal-nicotianamine transporter YSL7 [Nicotiana sylvestris]
Solyc06g008950	2.93	0.00388412	up	PREDICTED: uncharacterized protein LOC104647782 [Solanum lycopersicum]
Solyc07g056510	2.92	0.0196531	up	PREDICTED: probable glutathione S-transferase parA [Solanum lycopersicum]
Solyc03g113810	2.92	0.000830374	up	hypothetical protein A4A49_30849 [Nicotiana attenuata]
Solyc10g083690	2.91	3.06e-12	up	PREDICTED: cytochrome P450 76A2-like [Solanum lycopersicum]
Solyc05g008120	2.91	0.0153094	up	PREDICTED: uncharacterized protein LOC101253780 [Solanum lycopersicum]
Solyc03g094020	2.91	0.0030378	up	PREDICTED: uncharacterized protein LOC101246408 [Solanum lycopersicum]
Solyc08g078700	2.9	1.51e-10	up	mitochondrial small heat shock protein [Solanum lycopersicum]
Solyc09g061570	2.89	1.41e-06	up	probable L-type lectin-domain containing receptor kinase S.7 [Sesamum indicum]
Solyc06g072320	2.89	0.00139486	up	PREDICTED: long chain base biosynthesis protein 2a-like [Solanum lycopersicum]
Solyc03g115230	2.89	0.00132734	up	PREDICTED: chaperone protein ClpB1 [Solanum lycopersicum]
Solyc12g099950	2.88	0.000156079	up	PREDICTED: receptor-like protein 12 [Solanum tuberosum]
Solyc02g075620	2.88	1.47e-07	up	PREDICTED: probable pectinesterase 53 [Solanum lycopersicum]
Solyc01g080520	2.88	0.0456265	up	PREDICTED: receptor-like cytosolic serine/threonine-protein kinase RBK2 [Solanum lycopersicum]
Solyc02g068190	2.88	1.32e-17	up	PREDICTED: DEAD-box ATP-dependent RNA helicase 21-like [Solanum lycopersicum]
Solyc08g062340	2.88	0.00156072	up	cytosolic class II small heat shock protein HCT2 [Solanum lycopersicum]
Solyc09g018590	2.88	0.0252579	up	PREDICTED: cationic peroxidase 1-like [Solanum pennellii]
Solyc04g008970	2.88	2.91e-07	up	PREDICTED: putative GEM-like protein 8 [Solanum lycopersicum]
Solyc04g080530	2.87	5.21e-14	up	PREDICTED: putative pectinesterase 11 [Solanum lycopersicum]
Solyc02g093525	2.87	0.00080382	up	PREDICTED: uncharacterized protein LOC101258017 [Solanum lycopersicum]
Solyc01g073720	2.86	7.33e-14	up	PREDICTED: uncharacterized protein LOC104647874 [Solanum lycopersicum]
Solyc08g036660	2.86	0.00160283	up	PREDICTED: protein TIFY 5A-like [Solanum lycopersicum]
Solyc10g005460	2.83	1.48e-15	up	PREDICTED: transcription factor MYB3-like [Solanum lycopersicum]
Solyc06g065380	2.83	1.24e-05	up	PREDICTED: calcium-dependent protein kinase 11 [Solanum lycopersicum]
Solyc06g076570	2.82	0.0040364	up	class I small heat shock protein [Solanum lycopersicum]
Solyc02g067490	2.82	0.0425467	up	PREDICTED: uncharacterized protein LOC101262984 [Solanum lycopersicum]
Solyc01g095080	2.82	7.26e-06	up	1-aminocyclopropane-1-carboxylate synthase 2 [Solanum lycopersicum]
Solyc07g053750	2.81	0.023528	up	PREDICTED: zinc finger CCCH domain-containing protein 2 [Solanum lycopersicum]
Solyc11g022530	2.79	0.0459072	up	PREDICTED: uncharacterized protein LOC101264586 [Solanum lycopersicum]
Solyc11g017470	2.79	4.28e-06	up	NAC domain-containing protein 2-like [Solanum lycopersicum]
Solyc03g081320	2.79	2.49e-07	up	PREDICTED: uncharacterized protein LOC101249155 [Solanum lycopersicum]
Solyc05g007770	2.77	0.0228743	up	NAC transcription factor family protein [Solanum lycopersicum]
Solyc01g104740	2.76	3.05e-10	up	ethylene-responsive transcriptional coactivator [Solanum lycopersicum]
Solyc10g079180	2.76	8.13e-05	up	PREDICTED: probable protein phosphatase 2C 55 [Solanum lycopersicum]
Solyc09g015010	2.76	0.0325194	up	PREDICTED: uncharacterized protein LOC107024754 [Solanum pennellii]
Solyc03g034010	2.76	0.0106831	up	PREDICTED: U-box domain-containing protein 5-like isoform X1 [Solanum lycopersicum]
Solyc03g025720	2.74	5.44e-07	up	PREDICTED: oxalate--CoA ligase-like [Solanum lycopersicum]
Solyc05g005260	2.74	7.26e-08	up	PREDICTED: uncharacterized protein LOC101248673 [Solanum lycopersicum]
Solyc01g100920	2.74	0.0119095	up	PREDICTED: WAT1-related protein At1g09380 [Solanum lycopersicum]
Solyc02g079570	2.74	1.18e-06	up	PREDICTED: G-type lectin S-receptor-like serine/threonine-protein kinase B120 [Solanum lycopersicum]
Solyc03g120920	2.74	0.0472109	up	PREDICTED: uncharacterized protein LOC104646537 [Solanum lycopersicum]
Solyc09g011520	2.73	1.25e-07	up	PREDICTED: probable glutathione S-transferase [Solanum lycopersicum]
Solyc01g108930	2.72	0.00624058	up	PREDICTED: B3 domain-containing transcription factor VRN1-like [Solanum pennellii]
Solyc12g010370	2.71	0.000305168	up	PREDICTED: protein ULTRAPETALA 1-like [Solanum lycopersicum]
Solyc06g065300	2.7	1.65e-05	up	PREDICTED: U5 small nuclear ribonucleoprotein 200 kDa helicase-like [Solanum tuberosum]
Solyc03g079980	2.7	0.0344149	up	PREDICTED: uncharacterized protein LOC101255968 [Solanum lycopersicum]
Solyc03g116450	2.69	0.0315096	up	PREDICTED: stigma-specific STIG1-like protein 4 [Solanum lycopersicum]
Solyc07g006500	2.69	0.000906325	up	trehalose-6-phosphate synthase [Solanum lycopersicum]
Solyc12g014010	2.69	1.14e-09	up	PREDICTED: UDP-glucose flavonoid 3-O-glucosyltransferase 6-like [Solanum lycopersicum]
Solyc03g082520	2.69	6.51e-10	up	hypothetical protein BC332_08650 [Capsicum chinense]
Solyc08g062437	2.69	0.00119494	up	class II small heat shock protein Le-HSP17.6 [Solanum lycopersicum]
Solyc06g076520	2.69	0.0161574	up	17.8 kDa class I heat shock protein [Solanum lycopersicum]
Solyc03g007080	2.69	2.63e-11	up	PREDICTED: uncharacterized protein LOC101245523 [Solanum lycopersicum]
Solyc05g053150	2.68	2.77e-06	up	PREDICTED: transcription factor MYB24-like [Solanum lycopersicum]
Solyc12g017970	2.68	1.86e-07	up	PREDICTED: uncharacterized protein LOC104644870 [Solanum lycopersicum]
Solyc01g080950	2.67	0.00632289	up	PREDICTED: uncharacterized protein LOC109119983 [Solanum lycopersicum]
Solyc10g084170	2.67	0.0103551	up	PREDICTED: BAG family molecular chaperone regulator 5, mitochondrial-like [Solanum lycopersicum]
Solyc02g082450	2.67	0.0480839	up	PREDICTED: protein PIN-LIKES 7-like [Solanum lycopersicum]
Solyc07g048120	2.66	2.75e-10	up	PREDICTED: uncharacterized protein LOC101248592 [Solanum lycopersicum]
Solyc08g067430	2.66	1.06e-08	up	PREDICTED: uncharacterized protein LOC101245274 [Solanum lycopersicum]
Solyc04g011440	2.66	2.88e-13	up	heat shock protein 70-3 [Solanum lycopersicum]
Solyc04g011450	2.66	2.88e-13	up	PREDICTED: heat shock protein 70-3 isoform X1 [Solanum lycopersicum]
Solyc06g076560	2.66	0.0471856	up	type I small heat shock protein 17.6 kDa isoform [Solanum lycopersicum]
Solyc05g006380	2.66	6.51e-10	up	PREDICTED: uncharacterized protein LOC104645288 [Solanum lycopersicum]
Solyc05g006390	2.66	6.51e-10	up	PREDICTED: uncharacterized protein LOC104233217 [Nicotiana sylvestris]
Solyc02g062380	2.66	0.000746856	up	PREDICTED: GATA transcription factor 5 [Solanum lycopersicum]
Solyc05g014220	2.66	4.12e-09	up	PREDICTED: uncharacterized protein LOC107805919 [Nicotiana tabacum]
Solyc12g042830	2.65	0.0226914	up	PREDICTED: 26.5 kDa heat shock protein, mitochondrial [Solanum lycopersicum]
Solyc04g077580	2.65	6.44e-08	up	PREDICTED: phytosulfokines 3-like [Solanum lycopersicum]
Solyc05g023990	2.65	0.0450853	up	PREDICTED: receptor-like protein kinase HAIKU2 isoform X1 [Solanum pennellii]
Solyc06g051970	2.65	4.22e-06	up	PREDICTED: calcineurin B-like protein 4 [Solanum lycopersicum]
Solyc12g056960	2.65	3.68e-07	up	PREDICTED: probable glucan 1,3-beta-glucosidase A [Solanum lycopersicum]
Solyc02g077570	2.64	6.68e-15	up	MLO15 [Solanum lycopersicum]
Solyc02g077580	2.64	6.68e-15	up	PREDICTED: monothiol glutaredoxin-S9-like [Solanum lycopersicum]
Solyc03g007890	2.64	2.07e-08	up	PREDICTED: heat shock protein 83 [Solanum lycopersicum]
Solyc08g061970	2.63	2.88e-15	up	spe4 protein [Solanum lycopersicum]
Solyc12g011450	2.63	7.88e-07	up	chlorophyll a-b binding protein 13, chloroplastic [Solanum lycopersicum]
Solyc07g062670	2.62	0.00341795	up	hypothetical protein CDL12_10775 [Handroanthus impetiginosus]
Solyc05g014210	2.61	1.68e-11	up	PREDICTED: GDSL esterase/lipase At3g48460-like isoform X3 [Solanum lycopersicum]
Solyc03g098010	2.6	0.00012738	up	PREDICTED: purple acid phosphatase 17 [Solanum lycopersicum]
Solyc01g100000	2.59	0.0103198	up	PREDICTED: F-box protein PP2-B15 [Solanum lycopersicum]
Solyc02g090970	2.59	8.98e-05	up	PREDICTED: mitogen-activated protein kinase kinase kinase NPK1-like [Solanum lycopersicum]
Solyc09g074610	2.59	7.88e-08	up	PREDICTED: NAD(P)H-quinone oxidoreductase subunit T, chloroplastic [Solanum lycopersicum]
Solyc03g098100	2.59	3.76e-10	up	aldo-keto reductase 4B [Solanum lycopersicum]
Solyc01g104620	2.59	2.16e-10	up	hypothetical protein A4A49_35689 [Nicotiana attenuata]
Solyc06g075100	2.58	2.07e-10	up	PREDICTED: uncharacterized protein LOC101258666 [Solanum lycopersicum]
Solyc04g082190	2.58	0.0253837	up	PREDICTED: neutral ceramidase-like [Solanum tuberosum]
Solyc11g007945	2.58	1.18e-05	up	PREDICTED: glycine-rich cell wall structural protein 2-like [Solanum lycopersicum]
Solyc06g074750	2.58	3.38e-11	up	PREDICTED: histone H2B -like [Solanum lycopersicum]
Solyc01g107170	2.58	5.49e-08	up	ZF2 protein [Solanum lycopersicum]
Solyc08g061930	2.57	2.24e-08	up	cytokinin oxidase/dehydrogenase-like [Solanum lycopersicum]
Solyc02g089630	2.57	6.82e-09	up	PREDICTED: proline dehydrogenase 2, mitochondrial-like [Solanum lycopersicum]
Solyc05g052410	2.56	4.02e-08	up	ethylene-responsive transcription factor 1 [Solanum lycopersicum]
Solyc11g008480	2.56	9.42e-08	up	PREDICTED: psbP domain-containing protein 7, chloroplastic isoform X1 [Solanum lycopersicum]
Solyc05g046290	2.56	0.0328641	up	PREDICTED: probable xyloglucan endotransglucosylase/hydrolase protein 23 [Solanum lycopersicum]
Solyc09g042230	2.55	0.0229221	up	hypothetical protein CQW23_30274 [Capsicum baccatum]
Solyc02g088840	2.55	0.0370224	up	PREDICTED: uncharacterized protein DDB_G0292186 [Solanum lycopersicum]
Solyc05g026570	2.54	0.0213378	up	uncharacterized LOC101243784 [Solanum lycopersicum]
Solyc03g118480	2.53	5.54e-11	up	PREDICTED: cell division cycle-associated protein 7-like [Solanum lycopersicum]
Solyc04g079730	2.53	1.08e-06	up	allene oxide synthase [Solanum lycopersicum]
Solyc08g080540	2.53	3.24e-09	up	PREDICTED: heat stress transcription factor B-2b [Solanum lycopersicum]
Solyc07g053360	2.52	0.00705039	up	PREDICTED: seed biotin-containing protein SBP65-like [Solanum lycopersicum]
Solyc02g079930	2.52	0.00344872	up	phosphosulfolactate synthase-related protein [Solanum lycopersicum]
Solyc08g081030	2.52	1.34e-09	up	PREDICTED: uncharacterized protein LOC101258773 [Solanum lycopersicum]
Solyc06g071820	2.51	2.09e-08	up	PREDICTED: BTB/POZ and TAZ domain-containing protein 1-like [Solanum lycopersicum]
Solyc04g039930	2.51	0.0400332	up	12-oxophytodienoate reductase 2 [Capsicum chinense]
Solyc04g055140	2.5	1.29e-07	up	PREDICTED: uncharacterized protein LOC107017388 [Solanum pennellii]
Solyc05g054840	2.5	0.0242758	up	PREDICTED: UPF0769 protein C21orf59 homolog isoform X2 [Solanum lycopersicum]
Solyc05g014330	2.49	0.0398794	up	PREDICTED: vinorine synthase [Solanum lycopersicum]
Solyc01g104750	2.49	1.66e-09	up	PREDICTED: WAT1-related protein At1g68170-like [Solanum lycopersicum]
Solyc03g097940	2.49	2.6e-05	up	PREDICTED: potassium channel SKOR-like [Solanum lycopersicum]
Solyc10g005440	2.49	4.16e-06	up	PREDICTED: G-type lectin S-receptor-like serine/threonine-protein kinase B120 [Solanum lycopersicum]
Solyc12g098900	2.49	0.0199128	up	PREDICTED: late embryogenesis abundant protein D-29 [Solanum lycopersicum]
Solyc08g074720	2.48	6.94e-09	up	PREDICTED: protein SENESCENCE-ASSOCIATED GENE 21, mitochondrial-like isoform X1 [Solanum lycopersicum]
Solyc12g005980	2.47	1.93e-13	up	PREDICTED: uncharacterized protein LOC101252149 [Solanum lycopersicum]
Solyc07g054060	2.46	3.8e-17	up	PREDICTED: uncharacterized protein LOC102595357 [Solanum tuberosum]
Solyc01g110510	2.46	9.08e-15	up	PREDICTED: clathrin interactor 1-like [Solanum lycopersicum]
Solyc09g092690	2.46	0.0123086	up	PREDICTED: 70 kDa peptidyl-prolyl isomerase [Solanum lycopersicum]
Solyc06g066360	2.46	0.0285249	up	PREDICTED: uncharacterized protein LOC107022393 [Solanum pennellii]
Solyc03g119180	2.46	0.0499692	up	hypothetical protein A4A49_27854 [Nicotiana attenuata]
Solyc08g007100	2.46	8.95e-09	up	PREDICTED: haloacid dehalogenase-like hydrolase domain-containing protein Sgpp isoform X2 [Solanum lycopersicum]
Solyc05g046310	2.46	3.13e-07	up	PREDICTED: uncharacterized protein LOC101265337 [Solanum lycopersicum]
Solyc10g011680	2.46	0.034115	up	PREDICTED: uncharacterized protein LOC107002480 [Solanum pennellii]
Solyc01g108940	2.45	0.0419047	up	PREDICTED: B3 domain-containing protein At5g60140-like [Solanum pennellii]
Solyc10g050510	2.45	5.15e-08	up	PREDICTED: uncharacterized protein LOC104223091 [Nicotiana sylvestris]
Solyc05g013160	2.45	0.007082	up	PREDICTED: ribulose-1,5 bisphosphate carboxylase/oxygenase large subunit N-methyltransferase, chloroplastic [Solanum lycopersicum]
Solyc01g106310	2.45	2.18e-09	up	hypothetical protein LSAT_3X83620 [Lactuca sativa]
Solyc02g087890	2.45	0.0110754	up	hypothetical protein CQW23_05551 [Capsicum baccatum]
Solyc09g042760	2.45	0.0372614	up	PREDICTED: TPR repeat-containing protein ZIP4 [Solanum lycopersicum]
Solyc10g005390	2.44	0.0394739	up	linalool/nerolidol synthase [Solanum lycopersicum]
Solyc10g084400	2.44	6.04e-14	up	PREDICTED: glutathione S-transferase L3 [Solanum lycopersicum]
Solyc03g111710	2.44	0.0128033	up	PREDICTED: BTB/POZ and TAZ domain-containing protein 1 [Solanum lycopersicum]
Solyc10g055710	2.44	1.47e-08	up	PREDICTED: mechanosensitive ion channel protein 6 [Solanum lycopersicum]
Solyc12g042600	2.43	1.54e-06	up	PREDICTED: UDP-glycosyltransferase 73C1-like [Solanum lycopersicum]
Solyc01g059880	2.43	2.1e-10	up	PREDICTED: ATP-citrate synthase beta chain protein 2-like [Solanum lycopersicum]
Solyc04g014480	2.43	1.95e-08	up	PREDICTED: 15.7 kDa heat shock protein, peroxisomal [Solanum lycopersicum]
Solyc08g076410	2.42	2.65e-25	up	PREDICTED: probable inactive shikimate kinase like 2, chloroplastic [Solanum lycopersicum]
Solyc09g011110	2.42	2.42e-07	up	PREDICTED: probable transcriptional regulator RABBIT EARS [Solanum pennellii]
Solyc01g099920	2.42	4.12e-05	up	PREDICTED: uncharacterized protein LOC101259981 [Solanum lycopersicum]
Solyc02g032860	2.42	2.95e-10	up	PREDICTED: 5&apos;-adenylylsulfate reductase 3, chloroplastic [Solanum lycopersicum]
Solyc07g006560	2.42	0.00044399	up	PREDICTED: ribonuclease MC-like [Solanum lycopersicum]
Solyc01g109720	2.41	8.12e-09	up	PREDICTED: monoacylglycerol lipase abhd6-A [Solanum lycopersicum]
Solyc04g014320	2.41	4.42e-14	up	PREDICTED: gibberellin-regulated protein 14-like [Solanum lycopersicum]
Solyc01g066520	2.41	0.00202893	up	PREDICTED: lipoamide acyltransferase component of branched-chain alpha-keto acid dehydrogenase complex, mitochondrial [Solanum lycopersicum]
Solyc01g096420	2.41	1.21e-09	up	NAD(P)H:quinone oxidoreductase [Solanum lycopersicum]
Solyc03g053110	2.4	0.00349081	up	PREDICTED: rhodanese-like domain-containing protein 9, chloroplastic isoform X1 [Solanum lycopersicum]
Solyc04g007250	2.4	1.26e-05	up	PREDICTED: uncharacterized protein LOC104646739 [Solanum lycopersicum]
Solyc06g072990	2.4	0.0101039	up	PREDICTED: uncharacterized protein LOC101259547 [Solanum lycopersicum]
Solyc08g061490	2.4	5.57e-06	up	PREDICTED: uncharacterized protein LOC101265566 [Solanum lycopersicum]
Solyc07g062630	2.39	8.07e-05	up	PREDICTED: ABC transporter G family member 10 [Solanum lycopersicum]
Solyc06g072330	2.39	3.77e-11	up	PREDICTED: mitochondrial import inner membrane translocase subunit TIM14-3-like [Solanum lycopersicum]
Solyc02g087210	2.39	1.76e-10	up	stress-associated protein 11 [Solanum lycopersicum]
Solyc07g056470	2.39	0.00555508	up	PREDICTED: probable glutathione S-transferase [Solanum lycopersicum]
Solyc07g049200	2.39	9.14e-15	up	PREDICTED: uncharacterized protein LOC101247442 isoform X2 [Solanum lycopersicum]
Solyc10g085830	2.39	6.01e-07	up	PREDICTED: caffeic acid 3-O-methyltransferase 1 [Solanum lycopersicum]
Solyc01g005410	2.38	1.48e-09	up	PREDICTED: probable peroxygenase 5 [Solanum lycopersicum]
Solyc03g116120	2.38	3.24e-16	up	PREDICTED: glutathione S-transferase U10-like [Solanum lycopersicum]
Solyc02g080920	2.38	1.18e-06	up	PREDICTED: protein GRIM REAPER-like [Solanum pennellii]
Solyc03g098320	2.38	3.19e-16	up	PREDICTED: protein REVEILLE 7 [Solanum lycopersicum]
Solyc01g109140	2.38	4.77e-09	up	9-divinyl ether synthase [Solanum lycopersicum]
Solyc02g072150	2.38	8.92e-08	up	PREDICTED: probable alpha,alpha-trehalose-phosphate synthase [UDP-forming] 7 [Solanum lycopersicum]
Solyc02g079920	2.36	0.00154726	up	PREDICTED: uncharacterized protein LOC101266475 [Solanum lycopersicum]
Solyc05g052050	2.36	5.49e-08	up	DNA-binding protein Pti4 [Solanum lycopersicum]
Solyc10g085170	2.36	1.65e-05	up	PREDICTED: GDSL esterase/lipase CPRD49-like [Solanum lycopersicum]
Solyc11g007500	2.35	1.55e-06	up	PREDICTED: beta-D-glucosyl crocetin beta-1,6-glucosyltransferase-like [Solanum lycopersicum]
Solyc12g005340	2.35	1.54e-08	up	Hop-interacting protein THI039 [Solanum lycopersicum]
Solyc10g054300	2.35	0.0230952	up	PREDICTED: probable LRR receptor-like serine/threonine-protein kinase At1g06840 isoform X2 [Solanum tuberosum]
Solyc08g014130	2.35	1.05e-10	up	isopropylmalate synthase [Solanum lycopersicum]
Solyc04g080690	2.34	6.31e-08	up	PREDICTED: phosphatidylinositol/phosphatidylcholine transfer protein SFH4 [Solanum pennellii]
Solyc11g068515	2.34	6.68e-07	up	hypothetical protein CDL12_06588 [Handroanthus impetiginosus]
Solyc04g054150	2.34	1.4e-08	up	PREDICTED: nuclear transcription factor Y subunit B-3-like [Solanum lycopersicum]
Solyc11g011330	2.34	9.69e-14	up	PREDICTED: 8-hydroxygeraniol dehydrogenase-like [Solanum lycopersicum]
Solyc11g027840	2.33	1.42e-06	up	PREDICTED: carboxymethylenebutenolidase homolog [Solanum lycopersicum]
Solyc03g082530	2.33	1.42e-05	up	PREDICTED: auxin-responsive protein SAUR32-like [Solanum tuberosum]
Solyc01g081630	2.33	9.42e-16	up	PREDICTED: protein UPSTREAM OF FLC isoform X1 [Solanum lycopersicum]
Solyc07g065320	2.33	0.0296336	up	PREDICTED: ABC transporter C family member 3 [Solanum lycopersicum]
Solyc03g071850	2.32	3.3e-17	up	PREDICTED: beta-D-glucosyl crocetin beta-1,6-glucosyltransferase-like [Solanum lycopersicum]
Solyc03g006490	2.32	0.0070914	up	glutaminase domain-containing protein [Solanum lycopersicum]
Solyc03g031895	2.32	0.0166735	up	PREDICTED: proteinase inhibitor PSI-1.2 [Nicotiana attenuata]
Solyc03g093290	2.32	2.35e-05	up	PREDICTED: aldo-keto reductase family 4 member C9-like [Solanum lycopersicum]
Solyc08g062950	2.32	0.00670725	up	PREDICTED: cytochrome P450 711A1 [Solanum lycopersicum]
Solyc08g062960	2.32	0.00670725	up	PREDICTED: heat shock factor protein HSF30 [Solanum lycopersicum]
Solyc03g115850	2.31	2.24e-16	up	NAC domain-containing protein [Solanum lycopersicum]
Solyc07g063560	2.31	1.56e-05	up	PREDICTED: uncharacterized protein LOC101243730 [Solanum lycopersicum]
Solyc11g010380	2.31	4.93e-13	up	PREDICTED: protein DETOXIFICATION 27 [Solanum lycopersicum]
Solyc10g052880	2.3	1.7e-08	up	PREDICTED: probably inactive leucine-rich repeat receptor-like protein kinase At2g25790 [Solanum lycopersicum]
Solyc09g075600	2.3	3.18e-05	up	PREDICTED: uncharacterized protein LOC107030610 [Solanum pennellii]
Solyc01g107090	2.29	7.54e-09	up	PREDICTED: uncharacterized protein LOC104645408 [Solanum lycopersicum]
Solyc11g011590	2.29	2.54e-05	up	PREDICTED: putative GEM-like protein 8 isoform X3 [Solanum lycopersicum]
Solyc08g082440	2.29	9.3e-10	up	PREDICTED: UDP-glucose 4-epimerase GEPI48 [Solanum lycopersicum]
Solyc03g044210	2.29	0.00942976	up	PREDICTED: vicilin-like seed storage protein At2g28490 [Solanum lycopersicum]
Solyc09g074250	2.29	2.18e-05	up	PREDICTED: receptor-like cytosolic serine/threonine-protein kinase RBK2 isoform X2 [Solanum lycopersicum]
Solyc05g008220	2.28	0.0135593	up	PREDICTED: uncharacterized protein At1g66480-like [Solanum lycopersicum]
Solyc12g035190	2.28	0.00846734	up	PREDICTED: anthranilate phosphoribosyltransferase, chloroplastic-like isoform X1 [Solanum lycopersicum]
Solyc04g078450	2.28	3.21e-07	up	PREDICTED: probable carbohydrate esterase At4g34215 [Solanum pennellii]
Solyc06g005820	2.28	0.000968898	up	PREDICTED: copper transporter 6-like [Solanum lycopersicum]
Solyc05g010000	2.28	1.19e-05	up	hypothetical protein BC332_27341 [Capsicum chinense]
Solyc08g014010	2.28	3.36e-06	up	PREDICTED: uncharacterized protein LOC101249108 [Solanum lycopersicum]
Solyc12g056600	2.28	7.29e-06	up	short-chain dehydrogenase-reductase [Solanum lycopersicum]
Solyc02g081560	2.27	1.08e-06	up	PREDICTED: uncharacterized protein LOC101260892 [Solanum lycopersicum]
Solyc07g005090	2.27	3.86e-29	up	PREDICTED: acidic mammalian chitinase-like [Solanum lycopersicum]
Solyc05g046270	2.27	0.000899974	up	PREDICTED: uncharacterized protein LOC101266224 [Solanum lycopersicum]
Solyc01g097620	2.26	8.6e-06	up	PREDICTED: F-box protein At5g07610-like [Solanum pennellii]
Solyc06g071830	2.26	2.49e-07	up	PREDICTED: BTB/POZ and TAZ domain-containing protein 1 [Solanum lycopersicum]
Solyc11g066090	2.25	9.73e-05	up	PREDICTED: uncharacterized protein LOC101255759 [Solanum lycopersicum]
Solyc07g041500	2.25	8.99e-06	up	PREDICTED: cytochrome P450 72A15 [Solanum lycopersicum]
Solyc02g077670	2.25	0.0058184	up	PREDICTED: dnaJ protein homolog 1 [Solanum lycopersicum]
Solyc04g018130	2.25	4.64e-08	up	--
Solyc01g091700	2.25	1.68e-07	up	PREDICTED: F-box protein PP2-A13 [Solanum lycopersicum]
Solyc11g072630	2.24	6.83e-18	up	mitogen-activated protein kinase 4 [Solanum lycopersicum]
Solyc04g072280	2.23	0.0121611	up	PREDICTED: laccase-14-like [Solanum lycopersicum]
Solyc08g006330	2.23	2.07e-07	up	PREDICTED: UDP-glycosyltransferase 74G1-like [Solanum lycopersicum]
Solyc08g006350	2.23	2.07e-07	up	UDP-xylose phenolic glycosyltransferase [Solanum lycopersicum]
Solyc08g006360	2.23	2.07e-07	up	PREDICTED: UDP-glycosyltransferase 74F2-like isoform X2 [Solanum lycopersicum]
Solyc03g020010	2.23	1.21e-07	up	miraculin precursor [Solanum lycopersicum]
Solyc01g073910	2.23	1.44e-05	up	PREDICTED: homeobox-leucine zipper protein HOX11-like [Solanum lycopersicum]
Solyc01g109120	2.22	5.36e-06	up	PREDICTED: myosin heavy chain kinase B [Solanum lycopersicum]
Solyc05g007760	2.22	9.31e-07	up	PREDICTED: uncharacterized protein LOC101244286 [Solanum lycopersicum]
Solyc08g078710	2.22	0.00529341	up	PREDICTED: heat shock 22 kDa protein, mitochondrial-like [Solanum lycopersicum]
Solyc03g020050	2.21	4.03e-06	up	proteinase inhibitor type-2 CEVI57 precursor [Solanum lycopersicum]
Solyc01g100070	2.21	2.61e-07	up	PREDICTED: uncharacterized protein LOC104227355 [Nicotiana sylvestris]
Solyc01g104830	2.21	0.0334227	up	PREDICTED: vacuolar iron transporter homolog 4-like [Solanum tuberosum]
Solyc07g044730	2.2	0.0148626	up	PREDICTED: 3-hydroxyisobutyryl-CoA hydrolase-like protein 5 [Solanum lycopersicum]
Solyc10g076370	2.19	3.46e-06	up	PREDICTED: dehydration-responsive element-binding protein 2A-like [Solanum lycopersicum]
Solyc09g090760	2.19	0.000319383	up	PREDICTED: probable folate-biopterin transporter 8, chloroplastic isoform X1 [Solanum lycopersicum]
Solyc01g080550	2.12	0.0136215	up	PREDICTED: uncharacterized protein LOC101247751 [Solanum lycopersicum]
Solyc07g043200	2.11	0.00593728	up	PREDICTED: zinc transporter 5-like [Solanum lycopersicum]
Solyc09g007510	2.1	5.58e-08	up	clade VIII lectin receptor kinase [Solanum lycopersicum]
Solyc09g082460	2.1	0.000528642	up	PREDICTED: homocysteine S-methyltransferase 2 [Solanum lycopersicum]
Solyc02g082520	2.09	7.86e-06	up	PREDICTED: amino acid transporter ANTL1-like [Solanum pennellii]
Solyc03g117610	2.09	0.0366166	up	PREDICTED: uncharacterized protein LOC109119876 [Solanum lycopersicum]
Solyc06g072230	2.09	4.34e-07	up	PREDICTED: miraculin-like [Solanum lycopersicum]
Solyc09g097950	2.09	3.35e-10	up	IN2-2 protein, partial [Ananas comosus]
Solyc04g008930	2.09	0.000279964	up	PREDICTED: GEM-like protein 4 [Solanum lycopersicum]
Solyc10g083890	2.09	2.2e-06	up	PREDICTED: alpha carbonic anhydrase 7-like [Solanum lycopersicum]
Solyc09g011020	2.09	1.67e-10	up	PREDICTED: uncharacterized protein LOC101251023 [Solanum lycopersicum]
Solyc09g011030	2.09	1.67e-10	up	PREDICTED: hsp70-binding protein 1 [Solanum lycopersicum]
Solyc05g005290	2.08	6.45e-09	up	PREDICTED: probable inactive poly [ADP-ribose] polymerase SRO2 [Solanum lycopersicum]
Solyc03g082370	2.08	0.0239119	up	PREDICTED: uncharacterized protein LOC101248276 [Solanum lycopersicum]
Solyc03g111610	2.08	0.00836163	up	PREDICTED: haloacid dehalogenase-like hydrolase domain-containing protein At3g48420 [Solanum lycopersicum]
Solyc06g060300	2.08	1.7e-06	up	PREDICTED: uncharacterized protein LOC101261721 [Solanum lycopersicum]
Solyc04g077220	2.08	4.9e-12	up	PREDICTED: homeobox-leucine zipper protein HAT22-like [Solanum lycopersicum]
Solyc09g092430	2.08	0.0125072	up	PREDICTED: selenium-binding protein 2 [Solanum lycopersicum]
Solyc02g085620	2.07	0.00498089	up	PREDICTED: serine/threonine-protein kinase HT1-like [Solanum lycopersicum]
Solyc04g081530	2.07	2.78e-07	up	DNAJ-like protein [Solanum lycopersicum]
Solyc04g014515	2.07	3.64e-12	up	hypothetical protein A4A49_55415 [Nicotiana attenuata]
Solyc01g098770	2.07	0.0473089	up	PREDICTED: basic 7S globulin-like [Solanum lycopersicum]
Solyc02g077370	2.07	1.03e-05	up	pathogenesis-related genes transcriptional activator PTI5 [Solanum lycopersicum]
Solyc01g100390	2.07	0.00963789	up	PREDICTED: pyrophosphate-energized vacuolar membrane proton pump [Solanum lycopersicum]
Solyc07g056480	2.07	9.3e-10	up	glutathione S-transferase/peroxidase [Solanum lycopersicum]
Solyc12g042210	2.07	0.00818792	up	PREDICTED: ethylene-responsive transcription factor ERF114-like [Solanum lycopersicum]
Solyc08g065380	2.07	1.04e-07	up	PREDICTED: transcription factor MYB1R1-like [Solanum lycopersicum]
Solyc08g067630	2.07	5.24e-05	up	PREDICTED: uncharacterized protein LOC101248124 [Solanum lycopersicum]
Solyc04g078460	2.06	0.0116368	up	probable isoaspartyl peptidase/L-asparaginase 2 [Solanum lycopersicum]
Solyc08g082590	2.06	1.36e-10	up	PREDICTED: glutaredoxin domain-containing cysteine-rich protein 1 [Solanum lycopersicum]
Solyc04g005610	2.06	4.27e-05	up	PREDICTED: NAC transcription factor 29 [Solanum lycopersicum]
Solyc10g006110	2.06	0.00226562	up	PREDICTED: EH domain-containing protein 1-like isoform X1 [Solanum lycopersicum]
Solyc01g107825	2.06	6.31e-07	up	PREDICTED: scopoletin glucosyltransferase-like [Solanum lycopersicum]
Solyc02g063520	2.06	1.35e-07	up	PREDICTED: homeobox-leucine zipper protein HAT22 [Solanum lycopersicum]
Solyc12g014590	2.05	2.43e-08	up	PREDICTED: pirin-like protein At1g50590 [Solanum lycopersicum]
Solyc06g066370	2.05	6.47e-08	up	WRKY transcription factor 33A [Solanum lycopersicum]
Solyc01g086870	2.05	3.16e-09	up	PREDICTED: transcription factor bHLH130-like [Solanum lycopersicum]
Solyc02g078510	2.05	0.000787462	up	PREDICTED: acylsugar acyltransferase 3-like [Solanum lycopersicum]
Solyc09g065890	2.04	3.21e-07	up	PREDICTED: phospholipase A1-Igamma2, chloroplastic-like [Solanum lycopersicum]
Solyc12g042730	2.04	0.0122332	up	PREDICTED: VQ motif-containing protein 11-like [Solanum lycopersicum]
Solyc09g065600	2.04	1.08e-06	up	PREDICTED: GDP-mannose transporter GONST4 [Solanum pennellii]
Solyc09g065610	2.04	1.08e-06	up	PREDICTED: BI1-like protein [Solanum pennellii]
Solyc07g026810	2.04	2.13e-09	up	PREDICTED: uncharacterized protein LOC101266839 [Solanum lycopersicum]
Solyc02g079220	2.04	9.03e-06	up	hexose transporter 1 [Solanum lycopersicum]
Solyc05g055010	2.03	8.37e-06	up	PREDICTED: RNA-binding protein 42 [Solanum lycopersicum]
Solyc03g117590	2.03	6.27e-06	up	heat shock protein binding protein [Solanum lycopersicum]
Solyc10g085030	2.03	0.00013162	up	PREDICTED: uncharacterized protein LOC101250355 [Solanum lycopersicum]
Solyc07g052120	2.03	3.31e-05	up	PREDICTED: (-)-germacrene D synthase [Solanum lycopersicum]
Solyc07g052150	2.03	3.31e-05	up	PREDICTED: (-)-germacrene D synthase [Solanum lycopersicum]
Solyc10g150151	2.03	0.0346761	up	PREDICTED: polyubiquitin-like [Solanum tuberosum]
Solyc10g006450	2.02	9.33e-06	up	PREDICTED: COBRA-like protein 10 [Solanum lycopersicum]
Solyc11g005380	2.02	1.04e-07	up	PREDICTED: trihelix transcription factor GT-2-like [Solanum lycopersicum]
Solyc10g009150	2.02	0.00596048	up	PREDICTED: organ-specific protein S2-like [Solanum lycopersicum]
Solyc06g007440	2.02	0.00016531	up	PREDICTED: CBL-interacting serine/threonine-protein kinase 11-like [Solanum lycopersicum]
Solyc12g011320	2.02	2.1e-10	up	PREDICTED: glutathione S-transferase U25-like [Solanum lycopersicum]
Solyc03g116520	2.02	0.0142594	up	PREDICTED: uncharacterized protein LOC107014101 [Solanum pennellii]
Solyc08g078790	2.02	6.28e-12	up	PREDICTED: uncharacterized protein LOC109120966 [Solanum lycopersicum]
Solyc05g056430	2.02	0.0402485	up	hypothetical protein T459_28999 [Capsicum annuum]
Solyc01g111160	2.01	9.97e-06	up	PREDICTED: proline-rich protein 4-like isoform X2 [Solanum lycopersicum]
Solyc05g005280	2.01	1.58e-07	up	PREDICTED: probable inactive poly [ADP-ribose] polymerase SRO2 [Solanum lycopersicum]
Solyc02g080930	2.01	4.2e-06	up	hypothetical protein CQW23_04849 [Capsicum baccatum]
Solyc02g062390	2.01	3.74e-12	up	PREDICTED: desiccation-related protein clone PCC27-04 [Solanum lycopersicum]
Solyc03g082640	2.01	4.5e-07	up	PREDICTED: AAA-ATPase At2g46620-like [Solanum lycopersicum]
Solyc05g046320	2.01	1.28e-06	up	PREDICTED: auxin-responsive protein SAUR72-like [Solanum lycopersicum]
Solyc03g081330	2.01	2.91e-07	up	PREDICTED: uncharacterized protein LOC107014669 [Solanum pennellii]
Solyc01g087180	2.01	1.35e-05	up	PREDICTED: uncharacterized protein LOC101246280 [Solanum lycopersicum]
Solyc07g064450	2.01	5.06e-07	up	PREDICTED: taxadiene 5-alpha hydroxylase-like [Solanum lycopersicum]
Solyc04g077110	2.01	3.45e-06	up	PREDICTED: succinate dehydrogenase assembly factor 1, mitochondrial isoform X1 [Solanum tuberosum]
Solyc01g105110	2.01	0.000763606	up	PREDICTED: uncharacterized protein LOC107031647 [Solanum pennellii]
Solyc02g076850	2	1.64e-06	up	PREDICTED: dof zinc finger protein DOF1.5 [Solanum lycopersicum]
Solyc03g020060	2	2.63e-05	up	proteinase inhibitor type-2 precursor [Solanum lycopersicum]
Solyc10g076720	2	1.08e-06	up	PREDICTED: glycine-rich protein DOT1-like [Solanum lycopersicum]
Solyc04g008940	2	3.03e-08	up	putative GEM-like protein 8 [Solanum lycopersicum]
Solyc04g072020	2	1.56e-07	up	PREDICTED: probable choline kinase 1 [Solanum lycopersicum]
Solyc11g013270	2	3.16e-06	up	PREDICTED: uncharacterized protein At1g04910-like [Solanum lycopersicum]
Solyc06g150111	2	0.0119342	up	PREDICTED: dirigent protein 18-like [Solanum tuberosum]
Solyc10g079600	1.99	1.97e-08	up	PREDICTED: two-component response regulator ARR9 [Solanum lycopersicum]
Solyc07g064660	1.99	0.0106402	up	PREDICTED: heterodimeric geranylgeranyl pyrophosphate synthase small subunit, chloroplastic-like [Solanum lycopersicum]
Solyc06g068890	1.99	1.97e-08	up	hypothetical protein A4A49_25717 [Nicotiana attenuata]
Solyc06g063370	1.99	0.0262301	up	chlorophyll a-b binding protein Cab9 [Solanum lycopersicum]
Solyc06g076020	1.99	2.49e-07	up	heat shock cognate 70 kDa protein 1 [Solanum lycopersicum]
Solyc02g087220	1.98	2.03e-08	up	PREDICTED: protein bicaudal C homolog 1 [Solanum lycopersicum]
Solyc04g079350	1.98	2.91e-07	up	PREDICTED: uncharacterized protein LOC101262614 [Solanum lycopersicum]
Solyc04g055130	1.98	2.02e-06	up	PREDICTED: uncharacterized protein LOC104646936 [Solanum lycopersicum]
Solyc06g082020	1.98	9.39e-11	up	PREDICTED: protein PSY1 [Solanum lycopersicum]
Solyc08g067300	1.98	0.000772678	up	PREDICTED: F-box only protein 13-like [Solanum pennellii]
Solyc03g078490	1.98	2.31e-08	up	PREDICTED: 7-deoxyloganetin glucosyltransferase-like [Solanum lycopersicum]
Solyc02g079390	1.98	2.16e-10	up	PREDICTED: uncharacterized protein LOC101248161 [Solanum lycopersicum]
Solyc03g044205	1.98	5.48e-05	up	Retrovirus-related Pol polyprotein from transposon TNT 1-94 [Cajanus cajan]
Solyc06g035960	1.98	3.15e-06	up	PREDICTED: oxalate--CoA ligase isoform X1 [Solanum lycopersicum]
Solyc01g087280	1.98	2.49e-07	up	PREDICTED: polygalacturonase-like [Solanum lycopersicum]
Solyc05g014230	1.97	2.01e-07	up	PREDICTED: uncharacterized protein LOC101255095 [Solanum lycopersicum]
Solyc07g007930	1.97	0.0142852	up	PREDICTED: probable galactinol--sucrose galactosyltransferase 6 isoform X1 [Solanum lycopersicum]
Solyc02g088610	1.97	0.0182842	up	heat shock protein [Solanum lycopersicum]
Solyc06g062970	1.97	0.0459072	up	PREDICTED: uncharacterized protein LOC107022402 [Solanum pennellii]
Solyc04g074640	1.97	4.48e-06	up	PREDICTED: thylakoid lumenal 29 kDa protein, chloroplastic-like [Solanum lycopersicum]
Solyc12g098910	1.97	1.01e-13	up	PREDICTED: CBL-interacting serine/threonine-protein kinase 1 isoform X1 [Solanum lycopersicum]
Solyc11g011790	1.96	1.08e-25	up	PREDICTED: importin-5-like [Solanum lycopersicum]
Solyc11g011800	1.96	1.08e-25	up	PREDICTED: importin-5-like [Solanum lycopersicum]
Solyc12g099370	1.96	8.04e-07	up	PREDICTED: GATA transcription factor 16-like [Solanum lycopersicum]
Solyc02g065540	1.96	7.39e-08	up	PREDICTED: E3 ubiquitin-protein ligase RNF185-like [Solanum lycopersicum]
Solyc02g071970	1.96	1.19e-07	up	PREDICTED: N66 matrix protein-like [Solanum lycopersicum]
Solyc07g005520	1.95	8.33e-06	up	PREDICTED: BTB/POZ domain-containing protein At2g24240 [Solanum lycopersicum]
Solyc00g500338	1.95	0.0324299	up	PREDICTED: uncharacterized protein LOC104648175 isoform X3 [Solanum lycopersicum]
Solyc12g009460	1.95	0.0105948	up	PREDICTED: putative late blight resistance protein homolog R1B-16 [Solanum pennellii]
Solyc03g116910	1.95	0.000940677	up	cinnamoyl-CoA reductase [Solanum lycopersicum]
Solyc08g067620	1.95	4.5e-06	up	PREDICTED: pleiotropic drug resistance protein 1-like [Solanum lycopersicum]
Solyc07g041940	1.95	1.66e-09	up	PREDICTED: serine/threonine-protein kinase At5g01020 [Solanum lycopersicum]
Solyc12g013620	1.94	2.02e-05	up	jasmonic acid 2 [Solanum lycopersicum]
Solyc09g075960	1.94	0.00602462	up	PREDICTED: uncharacterized protein LOC101254730 [Solanum lycopersicum]
Solyc08g068770	1.94	1.36e-05	up	N-hydroxycinnamoyl-CoA:tyramine N-hydroxycinnamoyl transferase [Solanum lycopersicum]
Solyc05g009650	1.93	0.000193954	up	PREDICTED: uncharacterized protein LOC101261228 [Solanum lycopersicum]
Solyc06g064440	1.93	9.09e-05	up	PREDICTED: RING-H2 finger protein ATL7 isoform X1 [Solanum lycopersicum]
Solyc11g006720	1.93	7.24e-06	up	PREDICTED: transcription factor DIVARICATA [Solanum lycopersicum]
Solyc05g056200	1.93	4.67e-11	up	PREDICTED: lysM domain receptor-like kinase 3 [Solanum lycopersicum]
Solyc04g077050	1.93	0.00166536	up	PREDICTED: amino acid permease 6 [Solanum lycopersicum]
Solyc02g037500	1.93	0.000866701	up	PREDICTED: probable acyl-activating enzyme 6 [Solanum lycopersicum]
Solyc05g150111	1.93	0.00526749	up	PREDICTED: uncharacterized protein LOC107861102 [Capsicum annuum]
Solyc11g007770	1.92	2.65e-06	up	PREDICTED: glycosyltransferase family protein 64 protein C5 [Solanum lycopersicum]
Solyc08g005120	1.92	1.57e-07	up	PREDICTED: cinnamoyl-CoA reductase-like SNL6 [Solanum lycopersicum]
Solyc01g096430	1.92	4.01e-11	up	NAD(P)H:quinone oxidoreductase [Solanum lycopersicum]
Solyc04g007130	1.91	2.24e-07	up	PREDICTED: uncharacterized protein LOC104646741 [Solanum lycopersicum]
Solyc04g080890	1.91	0.000203947	up	PREDICTED: uncharacterized PKHD-type hydroxylase At1g22950-like [Solanum lycopersicum]
Solyc11g006455	1.91	0.00229654	up	PREDICTED: CASP-like protein 4D1 [Solanum lycopersicum]
Solyc10g086280	1.9	6.69e-05	up	PREDICTED: heavy metal-associated isoprenylated plant protein 3-like [Solanum lycopersicum]
Solyc02g080790	1.9	0.0160928	up	PREDICTED: deoxyhypusine synthase-like [Solanum lycopersicum]
Solyc07g008280	1.9	1.45e-10	up	PREDICTED: uncharacterized protein LOC101249561 [Solanum lycopersicum]
Solyc12g044330	1.9	1.08e-07	up	PREDICTED: aquaporin TIP2-1-like [Solanum pennellii]
Solyc06g008590	1.9	6.47e-06	up	IAA10 protein [Solanum lycopersicum]
Solyc10g007880	1.89	8.13e-11	up	PREDICTED: cytochrome P450 CYP72A219-like [Solanum lycopersicum]
Solyc08g078340	1.89	7.6e-07	up	PREDICTED: transcription factor MYB1R1 isoform X1 [Solanum lycopersicum]
Solyc03g111510	1.89	0.000132438	up	PREDICTED: RING-H2 finger protein ATL47-like isoform X1 [Solanum lycopersicum]
Solyc01g086660	1.89	0.0264381	up	hypothetical protein DCAR_015688 [Daucus carota subsp. sativus]
Solyc10g084070	1.89	2.78e-07	up	hypothetical protein BC332_26299 [Capsicum chinense]
Solyc10g084080	1.89	2.78e-07	up	PREDICTED: putative pentatricopeptide repeat-containing protein At1g19290 [Solanum lycopersicum]
Solyc04g076600	1.89	5.34e-08	up	PREDICTED: uncharacterized protein LOC102605553 [Solanum tuberosum]
Solyc01g056850	1.89	3.3e-07	up	PREDICTED: CTP synthase-like isoform X1 [Solanum lycopersicum]
Solyc03g116530	1.88	6.81e-15	up	PREDICTED: uncharacterized protein LOC101250492 [Solanum lycopersicum]
Solyc05g051350	1.88	6.91e-05	up	PREDICTED: uncharacterized protein LOC101260438 [Solanum lycopersicum]
Solyc05g007880	1.88	1.26e-19	up	PREDICTED: cyclic dof factor 1 [Solanum lycopersicum]
Solyc08g068717	1.87	0.000290931	up	PREDICTED: uncharacterized protein LOC109120892 [Solanum lycopersicum]
Solyc06g065750	1.87	0.00136651	up	PREDICTED: serine/threonine-protein kinase ppk11-like [Solanum pennellii]
Solyc09g074350	1.87	1.33e-08	up	PREDICTED: transcription initiation factor TFIID subunit 11 [Solanum tuberosum]
Solyc01g009870	1.87	0.0345148	up	PREDICTED: glycerophosphodiester phosphodiesterase GDPD3-like isoform X3 [Solanum lycopersicum]
Solyc07g065330	1.86	3.64e-12	up	PREDICTED: germin-like protein subfamily 3 member 4 isoform X1 [Solanum lycopersicum]
Solyc07g065340	1.86	3.64e-12	up	PREDICTED: serine acetyltransferase 1, chloroplastic-like [Solanum lycopersicum]
Solyc07g055870	1.86	9.01e-05	up	PREDICTED: serine/threonine-protein kinase HT1 isoform X2 [Solanum lycopersicum]
Solyc03g095700	1.86	0.017095	up	PREDICTED: uncharacterized protein LOC104646455 [Solanum lycopersicum]
Solyc02g076930	1.86	1.02e-08	up	PREDICTED: U-box domain-containing protein 7 [Solanum lycopersicum]
Solyc08g078730	1.86	0.000189439	up	PREDICTED: uncharacterized protein LOC101254018 isoform X2 [Solanum lycopersicum]
Solyc02g081180	1.85	0.00265192	up	PREDICTED: uncharacterized protein LOC104645789 [Solanum lycopersicum]
Solyc05g051710	1.85	8.17e-06	up	PREDICTED: uncharacterized protein LOC101252490 isoform X1 [Solanum lycopersicum]
Solyc08g061060	1.85	3.16e-05	up	PREDICTED: EG45-like domain containing protein [Solanum lycopersicum]
Solyc01g005800	1.85	5.77e-05	up	PREDICTED: IQ domain-containing protein IQM2 [Solanum lycopersicum]
Solyc03g005260	1.85	8.22e-07	up	PREDICTED: ATP sulfurylase 1, chloroplastic [Solanum lycopersicum]
Solyc11g068460	1.85	2.75e-09	up	PREDICTED: probable calcium-binding protein CML48 [Solanum lycopersicum]
Solyc04g074830	1.84	4.83e-07	up	PREDICTED: putative clathrin assembly protein At4g40080 [Solanum lycopersicum]
Solyc07g042930	1.84	4.61e-05	up	PREDICTED: rhomboid-like protein 14, mitochondrial [Solanum lycopersicum]
Solyc05g009420	1.84	0.00031264	up	PREDICTED: uncharacterized protein LOC101255885 [Solanum lycopersicum]
Solyc04g014400	1.84	0.00514077	up	PREDICTED: LRR receptor-like serine/threonine-protein kinase FLS2 isoform X1 [Solanum lycopersicum]
Solyc08g076710	1.84	1.17e-05	up	PREDICTED: transcription factor MYB39-like [Solanum lycopersicum]
Solyc04g077240	1.84	0.000107324	up	PREDICTED: branched-chain-amino-acid aminotransferase 2, chloroplastic-like [Solanum lycopersicum]
Solyc04g077250	1.84	0.000107324	up	PREDICTED: branched-chain-amino-acid aminotransferase 2, chloroplastic-like isoform X1 [Solanum pennellii]
Solyc08g075540	1.83	0.0400095	up	alternative oxidase 1a [Solanum lycopersicum]
Solyc03g006610	1.83	3.61e-18	up	PREDICTED: probable ADP-ribosylation factor GTPase-activating protein AGD5 isoform X2 [Solanum lycopersicum]
Solyc02g069065	1.83	0.000104413	up	PREDICTED: protein PHLOEM PROTEIN 2-LIKE A9 [Solanum lycopersicum]
Solyc09g008770	1.83	0.00137213	up	PREDICTED: embryonic protein DC-8 [Solanum lycopersicum]
Solyc10g007075	1.82	1.33e-05	up	PREDICTED: homeobox-leucine zipper protein ATHB-52-like [Solanum tuberosum]
Solyc10g078550	1.82	5.47e-06	up	glutamate dehydrogenase [Solanum lycopersicum]
Solyc07g043150	1.82	7.1e-17	up	PREDICTED: anthocyanidin 3-O-glucosyltransferase 2-like [Solanum lycopersicum]
Solyc02g078500	1.82	0.000457521	up	PREDICTED: stem-specific protein TSJT1-like isoform X3 [Solanum lycopersicum]
Solyc01g110500	1.82	5.86e-07	up	PREDICTED: clathrin interactor 1 [Solanum lycopersicum]
Solyc09g008620	1.82	0.000796618	up	PREDICTED: polyadenylate-binding protein 7 [Solanum lycopersicum]
Solyc01g106060	1.81	7.12e-08	up	PREDICTED: gamma-glutamyl peptidase 5 [Solanum lycopersicum]
Solyc01g097570	1.81	1.95e-05	up	PREDICTED: dachshund homolog 1-like [Solanum lycopersicum]
Solyc10g050690	1.81	0.000130923	up	PREDICTED: uncharacterized protein LOC101249124 [Solanum lycopersicum]
Solyc06g084130	1.81	2.95e-09	up	PREDICTED: BI1-like protein [Solanum lycopersicum]
Solyc02g085630	1.81	0.000699594	up	PREDICTED: homeobox-leucine zipper protein ATHB-40 [Solanum lycopersicum]
Solyc03g096780	1.81	0.00492323	up	PREDICTED: uncharacterized protein LOC101243970 [Solanum lycopersicum]
Solyc10g085040	1.81	8.16e-13	up	PREDICTED: heme-binding-like protein At3g10130, chloroplastic [Solanum lycopersicum]
Solyc08g080570	1.81	0.0334265	up	PREDICTED: bifunctional UDP-glucose 4-epimerase and UDP-xylose 4-epimerase 1 [Solanum lycopersicum]
Solyc05g050240	1.8	1.56e-05	up	PREDICTED: uncharacterized protein LOC101251987 [Solanum lycopersicum]
Solyc08g078770	1.8	0.0415307	up	PREDICTED: uncharacterized protein LOC109120852 [Solanum lycopersicum]
Solyc01g105560	1.8	4.75e-08	up	GTP cyclohydrolase II / 3,4-dihydroxy-2-butanone-4-phosphate synthase [Solanum lycopersicum]
Solyc03g121080	1.8	0.0144462	up	PREDICTED: uncharacterized protein LOC101253763 [Solanum lycopersicum]
Solyc01g101220	1.8	0.00432376	up	PREDICTED: LOW QUALITY PROTEIN: viridiflorene synthase-like [Solanum pennellii]
Solyc02g079530	1.8	6.59e-06	up	PREDICTED: G-type lectin S-receptor-like serine/threonine-protein kinase At1g11330 [Solanum lycopersicum]
Solyc06g071610	1.8	1.67e-10	up	PREDICTED: short-chain dehydrogenase TIC 32, chloroplastic-like [Solanum lycopersicum]
Solyc06g071620	1.8	1.67e-10	up	PREDICTED: LOW QUALITY PROTEIN: DExH-box ATP-dependent RNA helicase DExH12-like [Solanum lycopersicum]
Solyc06g071630	1.8	1.67e-10	up	PREDICTED: integrator complex subunit 3 [Solanum lycopersicum]
Solyc08g016670	1.79	2.74e-05	up	PREDICTED: calcyclin-binding protein-like [Solanum lycopersicum]
Solyc03g119150	1.79	2.06e-06	up	PREDICTED: peptidyl-prolyl cis-trans isomerase FKBP17-2, chloroplastic [Solanum lycopersicum]
Solyc05g009720	1.79	3.76e-08	up	PREDICTED: myb family transcription factor EFM [Solanum lycopersicum]
Solyc01g079460	1.79	0.000493583	up	PREDICTED: uncharacterized protein LOC101268610 [Solanum lycopersicum]
Solyc04g014330	1.79	5.4e-05	up	PREDICTED: RNA-binding protein 12-like [Solanum lycopersicum]
Solyc12g005850	1.79	0.000187821	up	PREDICTED: protein DETOXIFICATION 40 [Solanum lycopersicum]
Solyc04g025650	1.79	0.034817	up	PREDICTED: uncharacterized protein LOC101260928 [Solanum lycopersicum]
Solyc10g008350	1.78	3.22e-07	up	PREDICTED: uncharacterized protein LOC101263470 [Solanum lycopersicum]
Solyc11g012950	1.78	1.95e-06	up	PREDICTED: E3 ubiquitin-protein ligase RING1-like [Solanum lycopersicum]
Solyc05g041920	1.78	2.85e-07	up	PREDICTED: ribonuclease 3-like protein 3 [Solanum lycopersicum]
Solyc03g112340	1.78	2.1e-08	up	PREDICTED: E3 ubiquitin-protein ligase ATL31 [Solanum lycopersicum]
Solyc10g084370	1.78	7.48e-09	up	PREDICTED: protein REVEILLE 8 [Solanum lycopersicum]
Solyc04g077535	1.78	1.87e-05	up	PREDICTED: uncharacterized protein LOC104647172 [Solanum lycopersicum]
Solyc08g076080	1.78	2.59e-06	up	PREDICTED: probable xyloglucan endotransglucosylase/hydrolase protein 30 [Solanum lycopersicum]
Solyc01g009320	1.77	0.0186436	up	PREDICTED: E3 ubiquitin-protein ligase PUB23-like [Solanum lycopersicum]
Solyc03g115610	1.77	6.98e-06	up	PREDICTED: probable LRR receptor-like serine/threonine-protein kinase At1g74360 [Solanum lycopersicum]
Solyc05g009610	1.77	0.00526749	up	PREDICTED: probable carboxylesterase 6 [Solanum lycopersicum]
Solyc04g082960	1.77	1.18e-09	up	PREDICTED: uncharacterized protein LOC101247521 [Solanum lycopersicum]
Solyc01g111700	1.77	1.17e-06	up	PREDICTED: probable 26S proteasome non-ATPase regulatory subunit 3 [Solanum lycopersicum]
Solyc05g053890	1.77	0.00017266	up	PREDICTED: UDP-glycosyltransferase 73C6-like [Solanum lycopersicum]
Solyc07g063410	1.77	1.72e-05	up	JA2-like [Solanum lycopersicum]
Solyc12g044930	1.76	6.7e-15	up	PREDICTED: F-box protein PP2-B10 [Solanum lycopersicum]
Solyc08g080320	1.76	2.65e-05	up	PREDICTED: BAG family molecular chaperone regulator 3-like [Solanum lycopersicum]
Solyc04g063380	1.76	3.21e-12	up	PREDICTED: F-box protein SKP2B-like [Solanum lycopersicum]
Solyc05g052950	1.76	1.75e-09	up	PREDICTED: ultraviolet-B receptor UVR8 isoform X1 [Solanum lycopersicum]
Solyc01g103870	1.76	0.000145204	up	PREDICTED: agamous-like MADS-box protein AGL93 [Solanum pennellii]
Solyc06g054640	1.76	4.5e-07	up	PREDICTED: uncharacterized protein LOC101243792 isoform X1 [Solanum lycopersicum]
Solyc04g078540	1.76	1.97e-08	up	PREDICTED: low-temperature-induced cysteine proteinase-like [Solanum lycopersicum]
Solyc06g005480	1.75	1.87e-05	up	PREDICTED: uncharacterized protein LOC101253593 isoform X1 [Solanum lycopersicum]
Solyc02g092040	1.75	6.06e-10	up	PREDICTED: probable LRR receptor-like serine/threonine-protein kinase At4g36180 [Solanum lycopersicum]
Solyc03g025260	1.75	7.4e-05	up	PREDICTED: E3 ubiquitin-protein ligase RBBP6-like [Solanum pennellii]
Solyc08g014000	1.75	1.98e-12	up	linoleate 9S-lipoxygenase A [Solanum lycopersicum]
Solyc08g007480	1.75	5.17e-07	up	PREDICTED: uncharacterized protein LOC101267255 [Solanum lycopersicum]
Solyc04g072000	1.75	1.22e-13	up	PREDICTED: endochitinase EP3 [Solanum lycopersicum]
Solyc01g091250	1.75	0.015572	up	PREDICTED: uncharacterized protein LOC104649008 [Solanum lycopersicum]
Solyc06g071060	1.75	1.66e-09	up	PREDICTED: short-chain type dehydrogenase/reductase-like [Solanum lycopersicum]
Solyc02g087410	1.75	3.67e-06	up	PREDICTED: ABC transporter B family member 15-like [Solanum lycopersicum]
Solyc05g010460	1.75	0.00585706	up	PREDICTED: uncharacterized protein LOC101251181 [Solanum lycopersicum]
Solyc11g007520	1.75	5.61e-05	up	PREDICTED: uncharacterized protein LOC107003558 [Solanum pennellii]
Solyc01g068380	1.75	0.000380069	up	PREDICTED: nucleotide pyrophosphatase/phosphodiesterase-like [Solanum lycopersicum]
Solyc03g083460	1.75	9.77e-09	up	PREDICTED: RING-H2 finger protein ATL22-like [Solanum lycopersicum]
Solyc07g150149	1.75	0.0140271	up	PREDICTED: cytochrome P450 CYP72A219-like [Solanum tuberosum]
Solyc02g066960	1.75	0.00274823	up	PREDICTED: UDP-glycosyltransferase 83A1-like [Solanum lycopersicum]
Solyc05g046110	1.74	0.00121947	up	PREDICTED: uncharacterized protein LOC101254696 [Solanum lycopersicum]
Solyc03g116490	1.74	3.67e-07	up	PREDICTED: uncharacterized protein At1g15400 [Solanum lycopersicum]
Solyc02g089620	1.74	0.000147594	up	proline dehydrogenase [Solanum lycopersicum]
Solyc09g097990	1.74	4.27e-07	up	PREDICTED: auxin-induced protein PCNT115-like [Solanum tuberosum]
Solyc06g063060	1.74	0.00221833	up	uncharacterized protein LOC101253198 [Solanum lycopersicum]
Solyc06g048820	1.74	1.33e-06	up	PREDICTED: wound-induced protein 1 [Solanum lycopersicum]
Solyc10g150101	1.73	3.48e-05	up	PREDICTED: homeobox-leucine zipper protein ATHB-52-like [Solanum tuberosum]
Solyc03g117860	1.73	3.82e-06	up	PREDICTED: probable E3 ubiquitin-protein ligase RNF217 [Solanum lycopersicum]
Solyc06g060785	1.73	0.0207263	up	PREDICTED: LOW QUALITY PROTEIN: non-functional pseudokinase ZED1-like [Solanum lycopersicum]
Solyc03g098730	1.73	0.000215755	up	PREDICTED: miraculin-like [Solanum lycopersicum]
Solyc10g076610	1.73	1.82e-15	up	lysine--tRNA ligase [Solanum lycopersicum]
Solyc03g113130	1.73	3.37e-10	up	PREDICTED: plant cysteine oxidase 2 isoform X1 [Solanum lycopersicum]
Solyc02g078150	1.73	0.000322191	up	PREDICTED: uncharacterized protein LOC107009366 [Solanum pennellii]
Solyc01g006460	1.73	0.00171177	up	PREDICTED: non-structural maintenance of chromosomes element 4 homolog A-like [Solanum lycopersicum]
Solyc01g010430	1.73	1.66e-05	up	PREDICTED: uncharacterized protein LOC101261849 [Solanum lycopersicum]
Solyc08g081700	1.73	1.09e-06	up	hypothetical protein T459_00188, partial [Capsicum annuum]
Solyc11g069640	1.72	0.0006428	up	PREDICTED: alpha carbonic anhydrase 7 [Solanum lycopersicum]
Solyc01g087990	1.72	2.49e-05	up	PREDICTED: agamous-like MADS-box protein AGL15 isoform X2 [Solanum lycopersicum]
Solyc03g020080	1.72	0.00202893	up	PREDICTED: proteinase inhibitor type-2-like [Solanum pennellii]
Solyc09g065000	1.71	8.64e-06	up	PREDICTED: basic 7S globulin-like [Solanum lycopersicum]
Solyc02g150141	1.71	0.00597188	up	PREDICTED: cytochrome c oxidase subunit 5C-like [Solanum lycopersicum]
Solyc11g008010	1.71	8.54e-09	up	NAM-like protein [Solanum lycopersicum]
Solyc06g009050	1.71	6.31e-10	up	PREDICTED: universal stress protein PHOS34 [Solanum lycopersicum]
Solyc05g046130	1.71	7.19e-10	up	PREDICTED: uncharacterized protein LOC101243788 [Solanum lycopersicum]
Solyc04g074890	1.71	0.044098	up	PREDICTED: leucine-rich repeat extensin-like protein 5 [Solanum lycopersicum]
Solyc02g070580	1.71	2.57e-05	up	cytochrome P450 710A11 [Solanum lycopersicum]
Solyc12g010420	1.71	0.0116302	up	PREDICTED: uncharacterized protein LOC104644843 [Solanum lycopersicum]
Solyc04g074780	1.71	8.18e-06	up	PREDICTED: uncharacterized protein LOC101267599 [Solanum lycopersicum]
Solyc08g008240	1.71	0.00362122	up	PREDICTED: uncharacterized protein LOC101257686 [Solanum lycopersicum]
Solyc01g100980	1.7	0.000427241	up	PREDICTED: polygalacturonase At1g48100 isoform X2 [Solanum lycopersicum]
Solyc01g099860	1.7	3.72e-10	up	PREDICTED: serine/threonine-protein phosphatase PP1 [Solanum lycopersicum]
Solyc06g075370	1.7	1.25e-08	up	PREDICTED: dof zinc finger protein DOF2 [Solanum lycopersicum]
Solyc01g086680	1.7	0.000294872	up	PREDICTED: probable glutathione S-transferase [Solanum pennellii]
Solyc08g067690	1.7	2.95e-09	up	PREDICTED: uncharacterized protein LOC104648856 [Solanum lycopersicum]
Solyc09g011550	1.7	6.47e-08	up	PREDICTED: probable glutathione S-transferase [Solanum lycopersicum]
Solyc07g044990	1.7	2.1e-10	up	PREDICTED: transmembrane protein 56 [Solanum lycopersicum]
Solyc01g011510	1.7	0.00507665	up	aldehyde dehydrogenase family 3 member F1 [Solanum lycopersicum]
Solyc01g007780	1.7	5.34e-07	up	PREDICTED: putative HVA22-like protein g [Solanum lycopersicum]
Solyc06g054090	1.7	0.00279124	up	PREDICTED: uncharacterized protein LOC101259756 [Solanum lycopersicum]
Solyc12g013710	1.7	0.000148339	up	PREDICTED: protochlorophyllide reductase-like [Solanum lycopersicum]
Solyc10g050220	1.69	6.77e-06	up	PREDICTED: uncharacterized protein LOC101251726 isoform X2 [Solanum lycopersicum]
Solyc07g043310	1.69	6.34e-05	up	gamma aminobutyrate transaminase 1, mitochondrial [Solanum lycopersicum]
Solyc01g080010	1.69	7.09e-07	up	xyloglucan-specific fungal endoglucanase inhibitor protein precursor [Solanum lycopersicum]
Solyc08g068730	1.69	4.07e-09	up	N-hydroxycinnamoyl-CoA:tyramine N-hydroxycinnamoyl transferase THT1-3 [Solanum lycopersicum]
Solyc03g123710	1.69	0.000128356	up	hypothetical protein CQW23_11312 [Capsicum baccatum]
Solyc03g098020	1.69	6.98e-05	up	PREDICTED: monoglyceride lipase [Solanum lycopersicum]
Solyc10g008960	1.69	8.77e-10	up	PREDICTED: serine/threonine-protein kinase-like protein CCR1 [Solanum lycopersicum]
Solyc02g031990	1.68	2.89e-05	up	PREDICTED: uncharacterized protein LOC107009869 [Solanum pennellii]
Solyc07g063020	1.68	2.03e-08	up	PREDICTED: extensin-like [Solanum lycopersicum]
Solyc09g042770	1.68	2.86e-11	up	PREDICTED: rhodanese-like domain-containing protein 4A, chloroplastic [Solanum lycopersicum]
Solyc02g070280	1.68	0.0145094	up	PREDICTED: cationic amino acid transporter 1 [Solanum lycopersicum]
Solyc05g006310	1.68	1.25e-05	up	PREDICTED: zinc finger protein 5-like [Solanum lycopersicum]
Solyc05g005000	1.68	3.28e-06	up	PREDICTED: lipase-like [Solanum pennellii]
Solyc04g078290	1.68	0.000113688	up	PREDICTED: cytochrome P450 81F3-like [Solanum lycopersicum]
Solyc01g090980	1.67	1.05e-05	up	hypothetical protein BC332_19393 [Capsicum chinense]
Solyc04g008960	1.67	9.88e-06	up	pleckstrin homology-like domain-containing protein [Solanum lycopersicum]
Solyc05g012180	1.67	6.46e-06	up	PREDICTED: putative methylesterase 11, chloroplastic [Solanum lycopersicum]
Solyc01g009490	1.67	0.0139747	up	PREDICTED: uncharacterized protein LOC104229402 [Nicotiana sylvestris]
Solyc02g068460	1.66	0.00547293	up	PREDICTED: uncharacterized protein LOC107010026 [Solanum pennellii]
Solyc11g011780	1.66	6.75e-07	up	hypothetical protein CQW23_27386 [Capsicum baccatum]
Solyc03g025860	1.66	1.35e-11	up	PREDICTED: 25.3 kDa vesicle transport protein [Solanum lycopersicum]
Solyc07g056460	1.66	0.037878	up	PREDICTED: probable glutathione S-transferase [Solanum lycopersicum]
Solyc09g007270	1.66	6.09e-07	up	L-ascorbate peroxidase 2, cytosolic [Solanum lycopersicum]
Solyc03g111170	1.66	0.000500868	up	PREDICTED: 4-coumarate--CoA ligase-like 9 [Solanum lycopersicum]
Solyc07g065250	1.66	4.81e-06	up	PREDICTED: probable serine/threonine-protein kinase WNK11 isoform X1 [Solanum lycopersicum]
Solyc03g119740	1.66	0.0213309	up	PREDICTED: transcription factor DIVARICATA [Solanum lycopersicum]
Solyc07g009380	1.66	0.00834188	up	xyloglucan endotransglycosylase LeXET2 precursor [Solanum lycopersicum]
Solyc10g076670	1.66	0.00328637	up	PREDICTED: leucoanthocyanidin dioxygenase-like [Solanum pennellii]
Solyc08g079230	1.66	0.00256301	up	PREDICTED: 14 kDa proline-rich protein DC2 5-like [Solanum lycopersicum]
Solyc03g097170	1.66	0.000112638	up	PREDICTED: cinnamoyl-CoA reductase-like SNL6 [Solanum lycopersicum]
Solyc11g071740	1.66	7.16e-07	up	PREDICTED: putative calcium-binding protein CML19 [Solanum lycopersicum]
Solyc04g082290	1.66	1.06e-09	up	PREDICTED: uncharacterized protein LOC101255492 [Solanum lycopersicum]
Solyc02g083400	1.65	2e-08	up	PREDICTED: NEP1-interacting protein-like 1 [Solanum lycopersicum]
Solyc05g013650	1.65	0.00193616	up	PREDICTED: uncharacterized protein LOC101248010 [Solanum lycopersicum]
Solyc04g014310	1.65	0.0154609	up	PREDICTED: RNA-binding protein 12-like [Solanum lycopersicum]
Solyc07g066570	1.65	7.46e-08	up	PREDICTED: uncharacterized protein LOC101255012 [Solanum lycopersicum]
Solyc04g054890	1.65	7.53e-05	up	PREDICTED: acyl-coenzyme A oxidase 2, peroxisomal [Solanum lycopersicum]
Solyc01g095320	1.64	0.000823482	up	PREDICTED: BAG family molecular chaperone regulator 6 [Solanum lycopersicum]
Solyc12g007300	1.64	2.15e-07	up	PREDICTED: uncharacterized protein LOC101254974 [Solanum lycopersicum]
Solyc01g104710	1.63	6.99e-06	up	PREDICTED: uncharacterized protein LOC107061424 [Solanum tuberosum]
Solyc08g065710	1.63	0.00818406	up	PREDICTED: vacuolar-processing enzyme-like [Solanum pennellii]
Solyc01g100460	1.63	0.000249856	up	anaerobic basic leucine zipper protein [Solanum lycopersicum]
Solyc01g100480	1.63	0.000249856	up	PREDICTED: uncharacterized protein LOC101248334 [Solanum lycopersicum]
Solyc10g055630	1.63	6.94e-05	up	putative PIP-type aquaporin [Solanum lycopersicum]
Solyc07g006750	1.63	2.95e-10	up	PREDICTED: transcription factor MYB36 [Solanum lycopersicum]
Solyc02g078250	1.63	0.000497688	up	PREDICTED: CASP-like protein 1C1 [Solanum lycopersicum]
Solyc05g007580	1.63	0.0171249	up	PREDICTED: zinc-finger homeodomain protein 10-like [Solanum lycopersicum]
Solyc05g053400	1.63	0.0240566	up	PREDICTED: zeatin O-xylosyltransferase-like [Solanum lycopersicum]
Solyc01g107820	1.63	1.18e-09	up	scopoletin glucosyltransferase [Solanum lycopersicum]
Solyc01g080920	1.62	2.31e-08	up	PREDICTED: E3 ubiquitin-protein ligase PUB23-like [Solanum pennellii]
Solyc06g073320	1.62	1.9e-07	up	GDP-L-galactose phosphorylase [Solanum lycopersicum]
Solyc09g011670	1.62	2.03e-06	up	PREDICTED: universal stress protein PHOS32-like [Solanum lycopersicum]
Solyc06g008130	1.62	1.6e-05	up	PREDICTED: probable inactive histone-lysine N-methyltransferase SUVR2 [Solanum lycopersicum]
Solyc02g061770	1.62	0.000411002	up	basic endochitinase precursor [Solanum lycopersicum]
Solyc04g078640	1.62	3.86e-09	up	DEAR1-like TCP binding protein [Solanum lycopersicum]
Solyc01g099370	1.62	0.000187821	up	PREDICTED: protein SRC2 homolog [Solanum lycopersicum]
Solyc01g080580	1.62	9.24e-05	up	PREDICTED: uncharacterized protein LOC101245199 isoform X2 [Solanum lycopersicum]
Solyc11g066140	1.62	1.33e-08	up	PREDICTED: uncharacterized protein LOC101257925 [Solanum lycopersicum]
Solyc08g014440	1.62	2.41e-07	up	PREDICTED: BTB/POZ and TAZ domain-containing protein 3 [Solanum lycopersicum]
Solyc01g107120	1.62	0.00161041	up	PREDICTED: uncharacterized protein LOC101265870 [Solanum lycopersicum]
Solyc03g121090	1.62	2.75e-06	up	PREDICTED: uncharacterized protein LOC101254072 [Solanum lycopersicum]
Solyc04g051270	1.61	2.45e-06	up	PREDICTED: CASP-like protein 4D1 [Solanum lycopersicum]
Solyc03g013160	1.61	0.00439305	up	PREDICTED: vacuolar amino acid transporter 1 [Solanum lycopersicum]
Solyc12g013510	1.61	0.00756659	up	PREDICTED: histone H2B-like [Solanum lycopersicum]
Solyc04g050050	1.61	6.84e-09	up	PREDICTED: protein IQ-DOMAIN 1-like isoform X1 [Solanum lycopersicum]
Solyc04g077360	1.61	0.000200491	up	PREDICTED: G-type lectin S-receptor-like serine/threonine-protein kinase At4g27290 [Solanum lycopersicum]
Solyc02g070690	1.6	0.000803526	up	PREDICTED: uncharacterized protein LOC107010708 [Solanum pennellii]
Solyc09g075045	1.6	7.33e-06	up	hypothetical protein EMIHUDRAFT_314476 [Emiliania huxleyi CCMP1516]
Solyc03g031830	1.6	0.00145175	up	PREDICTED: uncharacterized protein LOC101265899 [Solanum lycopersicum]
Solyc12g010710	1.6	0.000470477	up	hypothetical protein A4A49_26276 [Nicotiana attenuata]
Solyc04g079240	1.6	0.0257517	up	PREDICTED: patatin-like protein 2 [Solanum lycopersicum]
Solyc09g092010	1.6	0.000127222	up	PREDICTED: receptor like protein kinase S.2 [Solanum pennellii]
Solyc04g009440	1.6	0.00115285	up	NAC domain protein [Solanum lycopersicum]
Solyc06g035620	1.6	0.000583157	up	Hop-interacting protein THI039 [Solanum lycopersicum]
Solyc02g071130	1.6	2.89e-05	up	PREDICTED: probable WRKY transcription factor 71 [Solanum lycopersicum]
Solyc03g031580	1.59	0.0166563	up	PREDICTED: uncharacterized protein LOC104216261 [Nicotiana sylvestris]
Solyc11g006740	1.59	2.06e-05	up	PREDICTED: putative F-box protein PP2-B12 isoform X1 [Solanum lycopersicum]
Solyc06g011370	1.59	3.13e-06	up	PREDICTED: chaperone protein ClpB4, mitochondrial isoform X2 [Solanum lycopersicum]
Solyc06g011380	1.59	3.13e-06	up	Chaperone protein ClpB3, mitochondrial [Capsicum baccatum]
Solyc06g011400	1.59	3.13e-06	up	PREDICTED: chaperone protein ClpB4, mitochondrial isoform X2 [Solanum lycopersicum]
Solyc11g012270	1.59	1.46e-05	up	PREDICTED: rho GDP-dissociation inhibitor 1 [Solanum lycopersicum]
Solyc04g081890	1.59	3.21e-12	up	PREDICTED: E3 ubiquitin-protein ligase ATL23 [Solanum lycopersicum]
Solyc02g090310	1.59	7.44e-06	up	PREDICTED: dof zinc finger protein DOF1.7-like [Solanum lycopersicum]
Solyc09g005990	1.58	3.05e-05	up	PREDICTED: pentatricopeptide repeat-containing protein At2g37320 [Solanum lycopersicum]
Solyc09g091030	1.58	1.12e-14	up	beta-amylase [Solanum lycopersicum]
Solyc03g005480	1.58	1.62e-08	up	PREDICTED: WAT1-related protein At2g39510 [Solanum lycopersicum]
Solyc05g026310	1.57	3.22e-06	up	PREDICTED: derlin-1 [Solanum lycopersicum]
Solyc12g056990	1.57	1.01e-07	up	PREDICTED: cation channel sperm-associated protein 2-like [Solanum lycopersicum]
Solyc03g026370	1.57	1.24e-14	up	PREDICTED: uncharacterized protein LOC101263880 [Solanum lycopersicum]
Solyc06g053840	1.57	0.000212341	up	auxin-responsive protein IAA4 [Solanum lycopersicum]
Solyc06g068500	1.57	9.11e-06	up	PREDICTED: chaperone protein dnaJ 8, chloroplastic-like [Solanum lycopersicum]
Solyc04g077810	1.57	3.17e-06	up	PREDICTED: uncharacterized protein LOC109120151 [Solanum lycopersicum]
Solyc02g083290	1.57	0.000723867	up	Hop-interacting protein THI135 [Solanum lycopersicum]
Solyc01g095330	1.56	0.00122937	up	PREDICTED: BAG family molecular chaperone regulator 6 [Solanum lycopersicum]
Solyc11g073060	1.56	0.0151408	up	PREDICTED: zinc finger protein ZAT11-like [Solanum lycopersicum]
Solyc03g113120	1.56	8.3e-05	up	transcription factor WRKY72 [Solanum lycopersicum]
Solyc04g008950	1.56	2.52e-09	up	PREDICTED: putative GEM-like protein 8 [Solanum pennellii]
Solyc11g006910	1.56	3.86e-06	up	PREDICTED: ferredoxin, root R-B2-like [Solanum lycopersicum]
Solyc03g098740	1.56	0.00021192	up	PREDICTED: kunitz-type trypsin inhibitor alpha chain-like [Solanum lycopersicum]
Solyc02g071740	1.56	0.000111947	up	PREDICTED: serine/threonine-protein kinase HT1-like [Solanum lycopersicum]
Solyc07g051950	1.56	0.00233235	up	PREDICTED: S-type anion channel SLAH1-like [Solanum lycopersicum]
Solyc12g013560	1.56	1.23e-05	up	PREDICTED: PAP-specific phosphatase HAL2-like [Solanum lycopersicum]
Solyc09g008200	1.56	4.01e-11	up	PREDICTED: heavy metal-associated isoprenylated plant protein 3 [Solanum lycopersicum]
Solyc07g007180	1.55	0.00851273	up	PREDICTED: RING-box protein 2-like [Solanum lycopersicum]
Solyc06g065290	1.55	2.64e-06	up	PREDICTED: type 1 phosphatases regulator ypi1 [Solanum pennellii]
Solyc04g071030	1.55	7.88e-07	up	PREDICTED: U-box domain-containing protein 28-like [Solanum lycopersicum]
Solyc07g065980	1.55	0.00279028	up	alkaline alpha-galactosidase seed imbibition protein [Solanum lycopersicum]
Solyc04g081290	1.55	8.33e-06	up	cytokinin riboside 5&apos;-monophosphate phosphoribohydrolase LOG1 [Solanum lycopersicum]
Solyc11g067000	1.55	7.92e-08	up	PREDICTED: pleiotropic drug resistance protein 2 [Solanum lycopersicum]
Solyc07g054140	1.55	0.00012861	up	PREDICTED: syntaxin-31 [Solanum lycopersicum]
Solyc02g032100	1.55	0.000504858	up	PREDICTED: zinc transporter 8-like [Solanum lycopersicum]
Solyc03g120090	1.55	0.000564773	up	PREDICTED: pyridoxal 5&apos;-phosphate synthase-like subunit PDX1.2 [Solanum lycopersicum]
Solyc02g072010	1.55	0.00524408	up	PREDICTED: pentatricopeptide repeat-containing protein At4g18840-like [Solanum lycopersicum]
Solyc05g008820	1.55	2.55e-09	up	PREDICTED: putative lipid phosphate phosphatase 3, chloroplastic isoform X2 [Solanum lycopersicum]
Solyc06g068460	1.55	0.00050821	up	WRKY transcription factor 1 [Solanum lycopersicum]
Solyc01g096880	1.55	0.0012989	up	PREDICTED: protein NRT1/ PTR FAMILY 6.2 [Solanum lycopersicum]
Solyc05g051810	1.55	2.06e-06	up	hypothetical protein A4A49_20662 [Nicotiana attenuata]
Solyc01g096730	1.55	6.45e-10	up	PREDICTED: protein ZINC INDUCED FACILITATOR-LIKE 1 isoform X1 [Solanum lycopersicum]
Solyc02g079440	1.54	0.00354632	up	PREDICTED: cannabidiolic acid synthase-like 2 [Solanum lycopersicum]
Solyc01g109710	1.54	0.00162479	up	protein response to dessication 2 [Solanum lycopersicum]
Solyc08g068700	1.54	8.13e-11	up	N-hydroxycinnamoyl-CoA:tyramine N-hydroxycinnamoyl transferase THT7-1 [Solanum lycopersicum]
Solyc12g008650	1.54	3.88e-05	up	myo-inositol oxygenase [Solanum lycopersicum]
Solyc11g010730	1.54	8.06e-07	up	PREDICTED: receptor-like cytosolic serine/threonine-protein kinase RBK1 isoform X2 [Solanum lycopersicum]
Solyc04g049080	1.54	5.53e-08	up	PREDICTED: tetraspanin-6 [Solanum lycopersicum]
Solyc07g040880	1.54	0.0216011	up	PREDICTED: probable carboxylesterase 120 [Solanum lycopersicum]
Solyc09g097960	1.54	7.53e-13	up	aldo-keto reductases superfamily protein [Solanum lycopersicum]
Solyc01g087980	1.54	3.15e-05	up	hypothetical protein CQW23_02084 [Capsicum baccatum]
Solyc05g005250	1.53	2.04e-09	up	pantothenate kinase-like protein [Solanum lycopersicum]
Solyc06g043250	1.53	0.0465698	up	PREDICTED: U-box domain-containing protein 35-like isoform X2 [Solanum lycopersicum]
Solyc02g071750	1.53	8.45e-13	up	PREDICTED: cyclic phosphodiesterase [Solanum lycopersicum]
Solyc08g077530	1.53	0.000315756	up	PREDICTED: beta-amylase 3, chloroplastic [Solanum lycopersicum]
Solyc01g007030	1.53	0.0170589	up	PREDICTED: LOW QUALITY PROTEIN: E3 ubiquitin-protein ligase PUB22-like [Solanum lycopersicum]
Solyc04g082860	1.53	6.31e-07	up	PREDICTED: UDP-glycosyltransferase 74G1-like [Solanum lycopersicum]
Solyc12g087960	1.53	7.35e-05	up	PREDICTED: uncharacterized protein LOC101249158 [Solanum lycopersicum]
Solyc03g025250	1.53	0.0226914	up	PREDICTED: protein DETOXIFICATION 35-like isoform X1 [Solanum lycopersicum]
Solyc06g053290	1.53	0.000457096	up	PREDICTED: auxin-responsive protein SAUR32 [Solanum lycopersicum]
Solyc07g021650	1.52	0.000360945	up	PREDICTED: uncharacterized protein LOC102595262 [Solanum tuberosum]
Solyc11g008350	1.52	1.37e-06	up	PREDICTED: kinesin-like protein KIN-UC isoform X1 [Solanum lycopersicum]
Solyc12g088200	1.52	0.000945161	up	PREDICTED: inositol-tetrakisphosphate 1-kinase 3 isoform X1 [Solanum lycopersicum]
Solyc09g011160	1.52	1.19e-06	up	PREDICTED: ultraviolet-B receptor UVR8 isoform X1 [Solanum lycopersicum]
Solyc03g119340	1.52	0.0002092	up	PREDICTED: putative receptor-like protein kinase At4g00960 isoform X1 [Solanum lycopersicum]
Solyc08g080750	1.52	1.65e-05	up	PREDICTED: protein LURP-one-related 4-like [Solanum lycopersicum]
Solyc01g073710	1.52	2.6e-06	up	PREDICTED: uncharacterized protein LOC101248133 [Solanum lycopersicum]
Solyc09g091660	1.52	8.13e-11	up	PREDICTED: pleiotropic drug resistance protein 1 [Solanum lycopersicum]
Solyc03g096390	1.52	1.63e-05	up	proline transporter 1 [Solanum lycopersicum]
Solyc09g011620	1.51	4.64e-05	up	PREDICTED: probable glutathione S-transferase [Solanum lycopersicum]
Solyc11g070070	1.51	1.08e-06	up	PREDICTED: zinc finger CCCH domain-containing protein 39-like [Solanum lycopersicum]
Solyc09g008070	1.51	0.00667836	up	PREDICTED: cell division cycle protein 48 homolog [Solanum lycopersicum]
Solyc04g076970	1.51	0.00347521	up	PREDICTED: transcription factor TGA2.3 [Solanum lycopersicum]
Solyc01g090990	1.51	1.01e-09	up	vesicle-associated membrane protein [Solanum lycopersicum]
Solyc01g088360	1.51	0.0087176	up	PREDICTED: amidophosphoribosyltransferase, chloroplastic-like [Solanum lycopersicum]
Solyc04g058160	1.51	5.82e-07	up	PREDICTED: probable calcium-binding protein CML44 [Solanum lycopersicum]
Solyc11g068440	1.51	0.00157687	up	PREDICTED: glucan endo-1,3-beta-glucosidase 14 [Solanum lycopersicum]
Solyc01g104760	1.51	0.00330353	up	PREDICTED: uncharacterized protein LOC101264265 [Solanum lycopersicum]
Solyc01g095580	1.5	6.54e-05	up	PREDICTED: jasmonic acid-amido synthetase JAR1-like [Solanum lycopersicum]
Solyc11g012850	1.5	1.33e-06	up	PREDICTED: chlorophyllide a oxygenase, chloroplastic-like [Solanum lycopersicum]
Solyc03g118330	1.5	0.0325077	up	putative LRR receptor-like serine/threonine-protein kinase [Capsicum baccatum]
Solyc02g086630	-1.5	0.0394692	down	PREDICTED: uncharacterized protein LOC102591968 isoform X3 [Solanum tuberosum]
Solyc10g087015	-1.51	0.0133863	down	PREDICTED: premnaspirodiene oxygenase-like [Solanum lycopersicum]
Solyc03g043890	-1.51	0.00883546	down	1-aminocyclopropane-1-carboxylate synthase 8 [Solanum lycopersicum]
Solyc01g110580	-1.51	0.0101039	down	PREDICTED: auxin-induced protein 15A-like [Solanum lycopersicum]
Solyc00g500292	-1.52	0.0180989	down	ATP synthase CF1 alpha subunit [Solanum bulbocastanum]
Solyc00g500323	-1.53	0.0169096	down	ATP synthase CF1 alpha subunit [Solanum bulbocastanum]
Solyc06g060600	-1.54	8.41e-05	down	PREDICTED: probable trehalose-phosphate phosphatase F [Solanum lycopersicum]
Solyc10g017995	-1.54	0.019984	down	PREDICTED: uncharacterized protein LOC109121102 [Solanum lycopersicum]
Solyc08g068140	-1.55	1.68e-06	down	PREDICTED: uncharacterized protein LOC101256204 isoform X1 [Solanum lycopersicum]
Solyc12g017340	-1.55	8.16e-05	down	PREDICTED: metal tolerance protein 9 [Solanum lycopersicum]
Solyc12g017350	-1.55	8.16e-05	down	PREDICTED: metal tolerance protein 9 [Solanum lycopersicum]
Solyc06g035790	-1.55	3.54e-07	down	PREDICTED: probable methyltransferase PMT15 isoform X1 [Solanum lycopersicum]
Solyc04g009820	-1.55	2.51e-05	down	PREDICTED: GRF1-interacting factor 1-like isoform X1 [Solanum lycopersicum]
Solyc04g052980	-1.56	0.0411093	down	PREDICTED: auxin-responsive protein SAUR68-like [Solanum lycopersicum]
Solyc11g045520	-1.56	0.0158656	down	PREDICTED: feruloyl CoA ortho-hydroxylase 1 [Solanum lycopersicum]
Solyc08g066840	-1.56	0.000379604	down	aquaporin TIP4-1 [Solanum lycopersicum]
Solyc08g081960	-1.58	0.0300258	down	PREDICTED: ethylene-responsive transcription factor CRF1 [Solanum lycopersicum]
Solyc12g005670	-1.58	9.58e-08	down	HAK5 [Solanum lycopersicum]
Solyc00g500349	-1.59	0.000626359	down	cytochrome c oxidase subunit 1 (mitochondrion) [Solanum lycopersicum]
Solyc00g500245	-1.59	0.00265349	down	60S ribosomal protein L16, putative [Ricinus communis]
Solyc06g068857	-1.59	0.00948483	down	PREDICTED: uncharacterized protein LOC109121102 [Solanum lycopersicum]
Solyc10g055460	-1.6	2.16e-06	down	PREDICTED: high mobility group B protein 9-like [Nicotiana tabacum]
Solyc01g097100	-1.6	0.0380894	down	PREDICTED: uncharacterized protein LOC107032014 [Solanum pennellii]
Solyc10g018640	-1.6	0.00333359	down	PREDICTED: uncharacterized protein LOC101267747 [Solanum lycopersicum]
Solyc01g080490	-1.61	0.00311635	down	PREDICTED: uncharacterized protein LOC101268223 [Solanum lycopersicum]
Solyc00g500186	-1.62	0.000564773	down	cytochrome c oxidase subunit 1 (mitochondrion) [Solanum lycopersicum]
Solyc07g006900	-1.62	0.0101522	down	auxin efflux facilitator SlPIN2 [Solanum lycopersicum]
Solyc07g019650	-1.63	0.00522166	down	PREDICTED: proteinaceous RNase P 1, chloroplastic/mitochondrial isoform X2 [Solanum lycopersicum]
Solyc07g056180	-1.64	0.010422	down	PREDICTED: uncharacterized protein LOC101249661 [Solanum lycopersicum]
Solyc04g079700	-1.64	0.00641923	down	PREDICTED: myosin heavy chain kinase B-like [Solanum lycopersicum]
Solyc00g500050	-1.64	0.0237273	down	ATP synthase CF1 alpha subunit [Solanum bulbocastanum]
Solyc00g500133	-1.64	0.0237273	down	ATP synthase CF1 alpha subunit [Solanum bulbocastanum]
Solyc00g500203	-1.64	0.0237273	down	ATP synthase CF1 alpha subunit [Solanum bulbocastanum]
Solyc03g019890	-1.64	0.000910474	down	beta-galactosidase, chloroplastic precursor [Solanum lycopersicum]
Solyc00g500070	-1.64	0.0333772	down	clp protease proteolytic subunit (chloroplast) [Solanum lycopersicum]
Solyc02g092820	-1.65	1.05e-05	down	PREDICTED: probable indole-3-acetic acid-amido synthetase GH3 [Solanum lycopersicum]
Solyc09g060110	-1.67	0.0232743	down	PREDICTED: probable LRR receptor-like serine/threonine-protein kinase At5g48740 [Solanum lycopersicum]
Solyc00g500228	-1.68	0.00112927	down	ribosomal protein L2 (mitochondrion) [Solanum lycopersicum]
Solyc00g500238	-1.68	0.0129414	down	hypothetical protein LSAT_1X2900 [Lactuca sativa]
Solyc04g009590	-1.68	0.000609926	down	Defensin-like protein 6 [Capsicum baccatum]
Solyc02g088230	-1.68	0.000242061	down	PREDICTED: phosphate transporter PHO1 homolog 3-like [Solanum lycopersicum]
Solyc11g068620	-1.68	0.0416462	down	PREDICTED: NAC domain-containing protein 90 [Solanum lycopersicum]
Solyc04g071675	-1.68	0.00162845	down	PREDICTED: uncharacterized protein LOC109121102 [Solanum lycopersicum]
Solyc04g016590	-1.69	0.0479418	down	PREDICTED: uncharacterized protein LOC104612598 [Nelumbo nucifera]
Solyc11g010670	-1.69	0.00346266	down	PREDICTED: uncharacterized protein LOC104085197, partial [Nicotiana tomentosiformis]
Solyc03g059190	-1.69	0.034115	down	PREDICTED: (+)-neomenthol dehydrogenase [Solanum lycopersicum]
Solyc00g500290	-1.71	0.0305401	down	RNA polymerase beta&apos; subunit (chloroplast) [Solanum pennellii]
Solyc00g500303	-1.72	0.00198916	down	cytochrome oxidase subunit 3 (mitochondrion) [Capsicum annuum]
Solyc06g005560	-1.72	0.0299296	down	expansin9 precursor [Solanum lycopersicum]
Solyc04g063210	-1.72	3.01e-06	down	PREDICTED: probable caffeoyl-CoA O-methyltransferase At4g26220 isoform X2 [Solanum lycopersicum]
Solyc00g500332	-1.72	0.0234929	down	ATP synthase CF1 alpha subunit [Solanum bulbocastanum]
Solyc01g111820	-1.72	0.000606064	down	hypothetical protein A4A49_26718 [Nicotiana attenuata]
Solyc06g068853	-1.72	2.2e-07	down	PREDICTED: uncharacterized protein LOC107023196 isoform X1 [Solanum pennellii]
Solyc01g107390	-1.73	2.96e-07	down	probable indole-3-acetic acid-amido synthetase GH3 [Solanum lycopersicum]
Solyc00g500100	-1.74	0.00285043	down	60S ribosomal protein L16, putative [Ricinus communis]
Solyc05g008540	-1.75	0.0049125	down	PREDICTED: origin of replication complex subunit 4 [Solanum lycopersicum]
Solyc04g058180	-1.75	1.56e-05	down	PREDICTED: probable methyltransferase PMT10 [Solanum lycopersicum]
Solyc11g030730	-1.76	3.72e-06	down	PREDICTED: flavonoid 3&apos;-monooxygenase-like [Solanum lycopersicum]
Solyc06g071240	-1.76	0.0129734	down	hypothetical protein LES1_20t00003 [Solanum lycopersicum]
Solyc00g500317	-1.77	0.00758187	down	nadh-ubiquinone oxidoreductase chain 5 [Nicotiana attenuata]
Solyc00g500360	-1.77	0.0203544	down	PREDICTED: uncharacterized protein LOC101264997, partial [Solanum lycopersicum]
Solyc06g072930	-1.77	6.25e-21	down	PREDICTED: uncharacterized protein LOC101260146 [Solanum lycopersicum]
Solyc06g072940	-1.77	6.25e-21	down	PREDICTED: VAN3-binding protein-like [Solanum lycopersicum]
Solyc00g500274	-1.77	0.00532301	down	60S ribosomal protein L16, putative [Ricinus communis]
Solyc00g500117	-1.79	0.00201752	down	60S ribosomal protein L16, putative [Ricinus communis]
Solyc00g500271	-1.79	0.00730076	down	nadh-ubiquinone oxidoreductase chain 5 [Nicotiana attenuata]
Solyc01g111310	-1.8	0.0308965	down	LAX2 protein [Solanum lycopersicum]
Solyc00g500023	-1.8	0.000740942	down	clp protease proteolytic subunit (chloroplast) [Solanum lycopersicum]
Solyc09g066260	-1.81	0.00392826	down	PREDICTED: LOB domain-containing protein 16-like [Solanum lycopersicum]
Solyc03g044090	-1.81	1.7e-14	down	PREDICTED: BTB/POZ domain-containing protein NPY4 isoform X1 [Solanum lycopersicum]
Solyc00g500098	-1.81	0.00621826	down	nadh-ubiquinone oxidoreductase chain 5 [Nicotiana attenuata]
Solyc00g500340	-1.83	0.00298466	down	hypothetical protein LSAT_1X2900 [Lactuca sativa]
Solyc04g079600	-1.84	0.0140298	down	PREDICTED: probable transcription factor KAN4 [Solanum lycopersicum]
Solyc12g096880	-1.84	0.0129056	down	PREDICTED: protein PHLOEM PROTEIN 2-LIKE A5 [Solanum lycopersicum]
Solyc12g096890	-1.84	0.0129056	down	PREDICTED: protein PHLOEM PROTEIN 2-LIKE A5 [Solanum lycopersicum]
Solyc07g150109	-1.85	0.0384796	down	PREDICTED: uncharacterized mitochondrial protein AtMg00810-like [Nicotiana tabacum]
Solyc10g078370	-1.86	0.000558128	down	auxin efflux facilitator SlPIN9 [Solanum lycopersicum]
Solyc04g073980	-1.86	0.00654859	down	PREDICTED: pumilio homolog 2-like [Solanum lycopersicum]
Solyc10g008080	-1.87	0.0179862	down	PREDICTED: RING-H2 finger protein ATL40-like [Nicotiana tabacum]
Solyc08g078300	-1.88	2.94e-08	down	homeobox-leucine zipper protein HB2-like [Solanum lycopersicum]
Solyc01g088400	-1.88	0.000954834	down	PREDICTED: protein ECERIFERUM 1-like [Solanum lycopersicum]
Solyc00g500131	-1.89	0.00739227	down	maturase K (chloroplast) [Solanum lycopersicum]
Solyc00g500201	-1.89	0.00739227	down	maturase K (chloroplast) [Solanum lycopersicum]
Solyc11g069070	-1.9	0.000258597	down	PREDICTED: heavy metal-associated isoprenylated plant protein 3 [Solanum lycopersicum]
Solyc00g500205	-1.91	0.0244493	down	RNA polymerase beta&apos;&apos; subunit (chloroplast) [Nicotiana otophora]
Solyc02g061825	-1.91	0.0476973	down	PREDICTED: uncharacterized protein LOC104247567 isoform X2 [Nicotiana sylvestris]
Solyc00g500295	-1.91	0.00551401	down	maturase K (chloroplast) [Solanum lycopersicum]
Solyc00g500048	-1.92	0.00602462	down	maturase K (chloroplast) [Solanum lycopersicum]
Solyc00g500330	-1.92	0.00602462	down	maturase K (chloroplast) [Solanum lycopersicum]
Solyc10g006850	-1.92	0.00852149	down	PREDICTED: probable ADP-ribosylation factor GTPase-activating protein AGD5 [Solanum lycopersicum]
Solyc06g074890	-1.92	0.0158189	down	PREDICTED: uncharacterized protein LOC101267613 [Solanum lycopersicum]
Solyc07g049655	-1.92	5.11e-14	down	PREDICTED: benzyl alcohol O-benzoyltransferase [Solanum lycopersicum]
Solyc00g500276	-1.92	0.00607773	down	PREDICTED: uncharacterized protein LOC101264997, partial [Solanum lycopersicum]
Solyc00g500052	-1.93	0.0233799	down	RNA polymerase beta&apos;&apos; subunit (chloroplast) [Nicotiana otophora]
Solyc00g500135	-1.93	0.0233799	down	RNA polymerase beta&apos;&apos; subunit (chloroplast) [Nicotiana otophora]
Solyc00g019730	-1.93	0.00234244	down	cytochrome oxidase subunit 3 (mitochondrion) [Capsicum annuum]
Solyc05g007210	-1.93	0.0120198	down	PREDICTED: transcription factor PRE6-like [Solanum lycopersicum]
Solyc01g079140	-1.94	0.0424142	down	PREDICTED: uncharacterized protein LOC107853108 [Capsicum annuum]
Solyc00g500103	-1.95	0.00173047	down	ribosomal protein L2 (mitochondrion) [Solanum lycopersicum]
Solyc05g024160	-1.95	0.000559508	down	PREDICTED: pyruvate dehydrogenase E1 component subunit beta-1, mitochondrial-like [Solanum lycopersicum]
Solyc08g007430	-1.96	0.0353397	down	PREDICTED: protein NRT1/ PTR FAMILY 6.3-like [Solanum lycopersicum]
Solyc07g049645	-1.96	2.79e-16	down	PREDICTED: benzyl alcohol O-benzoyltransferase [Solanum lycopersicum]
Solyc12g088090	-1.97	0.00822752	down	PREDICTED: MADS-box transcription factor 23-like isoform X1 [Solanum lycopersicum]
Solyc03g122350	-1.98	6.56e-22	down	PREDICTED: cytochrome P450 71A1-like [Solanum lycopersicum]
Solyc10g005140	-1.98	0.00637439	down	PREDICTED: probably inactive receptor-like protein kinase At2g46850 [Solanum lycopersicum]
Solyc00g500119	-1.98	0.00132312	down	PREDICTED: uncharacterized protein LOC101264997, partial [Solanum lycopersicum]
Solyc00g500200	-2	0.00181891	down	PsbA (chloroplast) [Euphorbia esula]
Solyc00g500294	-2	0.00142771	down	maturase K, partial (chloroplast) [Vaccinium oxycoccos]
Solyc00g500130	-2	0.00151377	down	PsbA (chloroplast) [Euphorbia esula]
Solyc00g500296	-2.01	0.00143978	down	PsbA (chloroplast) [Euphorbia esula]
Solyc03g034400	-2.02	0.000447881	down	PREDICTED: protein DETOXIFICATION 14-like [Solanum lycopersicum]
Solyc11g018530	-2.02	1.25e-10	down	root-specific metal transporter [Solanum lycopersicum]
Solyc00g500329	-2.02	0.000493391	down	PsbA (chloroplast) [Euphorbia esula]
Solyc00g500063	-2.03	6.59e-06	down	ribulose-1,5-bisphosphate carboxylase/oxygenase large subunit (chloroplast) [Scopolia parviflora]
Solyc00g500320	-2.05	0.0386139	down	ribosomal protein S2 [Nicotiana tabacum]
Solyc04g071803	-2.05	0.000137947	down	PREDICTED: uncharacterized protein LOC109121102 [Solanum lycopersicum]
Solyc00g500301	-2.05	3.34e-06	down	hypothetical protein MTR_3g035650 [Medicago truncatula]
Solyc08g075920	-2.06	0.000253295	down	PREDICTED: protein BREVIS RADIX [Solanum lycopersicum]
Solyc07g062710	-2.06	0.00452737	down	PREDICTED: basic leucine zipper 61-like [Solanum lycopersicum]
Solyc06g060860	-2.07	0.0451233	down	PREDICTED: uncharacterized protein LOC101245371 isoform X3 [Solanum lycopersicum]
Solyc09g050066	-2.07	6.02e-06	down	putative ribosomal protein L22/L17 [Helianthus annuus]
Solyc00g500102	-2.08	0.000980258	down	PREDICTED: uncharacterized protein LOC101264997, partial [Solanum lycopersicum]
Solyc00g500325	-2.09	4.44e-06	down	hypothetical protein MTR_3g035650 [Medicago truncatula]
Solyc00g500319	-2.09	0.0127646	down	RNA polymerase beta&apos;&apos; subunit (chloroplast) [Nicotiana otophora]
Solyc00g500322	-2.09	0.000153738	down	ATP synthase CF0 subunit I (chloroplast) [Dunalia obovata]
Solyc11g042710	-2.1	0.0116609	down	PREDICTED: short-chain dehydrogenase/reductase 2b-like [Solanum tuberosum]
Solyc00g500044	-2.11	3.63e-06	down	hypothetical protein MTR_3g035650 [Medicago truncatula]
Solyc10g084340	-2.15	0.000258597	down	PREDICTED: AP2-like ethylene-responsive transcription factor TOE3 [Solanum lycopersicum]
Solyc00g500196	-2.15	3.48e-08	down	Ycf1 (chloroplast) [Solanum habrochaites]
Solyc06g034000	-2.2	0.0464948	down	PREDICTED: myb-related protein 330 [Solanum lycopersicum]
Solyc00g500051	-2.26	0.042943	down	ribosomal protein S2 [Nicotiana tabacum]
Solyc00g021630	-2.28	0.0172822	down	NADH dehydrogenase subunit 6 (mitochondrion) [Solanum lycopersicum]
Solyc00g500081	-2.28	0.00829952	down	hypothetical chloroplast RF2 (chloroplast) [Datura stramonium]
Solyc12g035710	-2.34	0.0174086	down	PREDICTED: DUF21 domain-containing protein At4g14240 [Solanum lycopersicum]
Solyc05g031600	-2.36	0.00156072	down	PREDICTED: L-tryptophan--pyruvate aminotransferase 1-like [Solanum lycopersicum]
Solyc05g051880	-2.36	0.0346563	down	PREDICTED: probable trehalose-phosphate phosphatase H isoform X3 [Solanum lycopersicum]
Solyc05g042155	-2.37	0.016457	down	PREDICTED: uncharacterized protein LOC109120299 [Solanum lycopersicum]
Solyc00g500309	-2.37	0.00771873	down	60S ribosomal protein L16, putative [Ricinus communis]
Solyc00g500291	-2.4	0.0261011	down	ribosomal protein S2 [Nicotiana tabacum]
Solyc01g108480	-2.4	0.00405191	down	PREDICTED: uncharacterized protein LOC107026266 [Solanum pennellii]
Solyc06g007910	-2.4	0.012145	down	hypothetical protein T459_32587 [Capsicum annuum]
Solyc01g097400	-2.4	0.0140123	down	PREDICTED: putative calcium-transporting ATPase 13, plasma membrane-type [Solanum lycopersicum]
Solyc02g088190	-2.45	0.00209685	down	PREDICTED: myb-related protein 306 [Solanum lycopersicum]
Solyc00g500128	-2.47	0.018133	down	hypothetical chloroplast RF2 (chloroplast) [Datura stramonium]
Solyc01g099200	-2.47	6.98e-06	down	PREDICTED: probable linoleate 9S-lipoxygenase 5 [Solanum lycopersicum]
Solyc00g500083	-2.48	7.55e-07	down	hypothetical protein MTR_3g035650 [Medicago truncatula]
Solyc01g091180	-2.48	4 5E-22	down	PREDICTED: protein NRT1/ PTR FAMILY 7.3-like [Solanum lycopersicum]
Solyc03g118740	-2.5	2.01e-22	down	auxin efflux facilitator SlPIN1 [Solanum lycopersicum]
Solyc02g069250	-2.5	3.53e-11	down	PREDICTED: probable cinnamyl alcohol dehydrogenase 6 [Solanum lycopersicum]
Solyc00g052430	-2.52	0.0396382	down	cytochrome c maturation protein CcmFC (mitochondrion) [Solanum lycopersicum]
Solyc11g063573	-2.53	0.00163244	down	ATP synthase subunit 4 (mitochondrion) [Solanum lycopersicum]
Solyc02g081370	-2.54	2.18e-14	down	PREDICTED: butyrate--CoA ligase AAE11, peroxisomal-like isoform X3 [Solanum lycopersicum]
Solyc04g072070	-2.54	6.35e-05	down	PREDICTED: probable WRKY transcription factor 51 [Solanum lycopersicum]
Solyc00g500242	-2.56	0.0302004	down	cytochrome c maturation protein CcmC (mitochondrion) [Solanum lycopersicum]
Solyc06g069740	-2.57	0.00506983	down	PREDICTED: probable calcium-binding protein CML30 [Solanum lycopersicum]
Solyc02g081360	-2.58	1.24e-15	down	PREDICTED: butyrate--CoA ligase AAE11, peroxisomal-like isoform X3 [Solanum lycopersicum]
Solyc00g500302	-2.6	0.000597005	down	ATP synthase subunit 4 (mitochondrion) [Solanum lycopersicum]
Solyc00g500056	-2.69	0.0309052	down	photosystem I P700 apoprotein A2 [Solanum bulbocastanum]
Solyc00g500138	-2.69	0.0309052	down	photosystem I P700 apoprotein A2 [Solanum bulbocastanum]
Solyc00g500208	-2.69	0.0309052	down	photosystem I P700 apoprotein A2 [Solanum bulbocastanum]
Solyc09g075900	-2.69	0.016965	down	PREDICTED: thermospermine synthase ACAULIS5-like [Solanum lycopersicum]
Solyc00g500071	-2.7	0.00490051	down	photosystem II 47 kDa protein [Nicotiana tabacum]
Solyc00g500039	-2.75	2.2e-07	down	hypothetical protein MTR_3g035650 [Medicago truncatula]
Solyc00g019950	-2.76	0.00273261	down	NADH dehydrogenase subunit 9 (mitochondrion) [Solanum lycopersicum]
Solyc07g026873	-2.76	0.000475437	down	PREDICTED: uncharacterized protein LOC101260657 [Solanum lycopersicum]
Solyc02g064830	-2.78	0.0333445	down	PREDICTED: probable indole-3-acetic acid-amido synthetase GH3 [Solanum lycopersicum]
Solyc00g500037	-2.79	0.0158495	down	hypothetical chloroplast RF2 (chloroplast) [Datura stramonium]
Solyc11g044840	-2.79	8.86e-16	down	PREDICTED: aminotransferase ALD1 [Solanum lycopersicum]
Solyc00g277510	-2.82	0.0114373	down	Photosynthetic reaction centre, L/M, partial [Corchorus olitorius]
Solyc00g500024	-2.84	0.00415965	down	photosystem II 47 kDa protein [Nicotiana tabacum]
Solyc03g114930	-2.84	0.0295915	down	photosystem II reaction center PsbP family protein [Solanum lycopersicum]
Solyc00g500198	-2.85	0.0130235	down	hypothetical chloroplast RF2 (chloroplast) [Datura stramonium]
Solyc03g119590	-2.88	0.0132675	down	PREDICTED: uncharacterized protein LOC101261799 [Solanum lycopersicum]
Solyc00g500046	-2.92	0.0127241	down	hypothetical chloroplast RF2 (chloroplast) [Datura stramonium]
Solyc00g500327	-2.93	0.0116028	down	hypothetical chloroplast RF2 (chloroplast) [Datura stramonium]
Solyc01g008500	-2.93	0.0167864	down	PREDICTED: rust resistance kinase Lr10-like [Solanum lycopersicum]
Solyc00g500311	-2.94	0.00607561	down	PREDICTED: uncharacterized protein LOC101264997, partial [Solanum lycopersicum]
Solyc07g065300	-2.95	1.28e-09	down	hypothetical protein T459_20879 [Capsicum annuum]
Solyc02g064690	-2.98	2.18e-14	down	PREDICTED: probable N-acetyltransferase HLS1 [Solanum lycopersicum]
Solyc02g081345	-3.01	9.42e-08	down	PREDICTED: butyrate--CoA ligase AAE11, peroxisomal-like [Solanum lycopersicum]
Solyc01g007940	-3.05	0.0145674	down	PREDICTED: glutamate--glyoxylate aminotransferase 2-like [Solanum lycopersicum]
Solyc03g095970	-3.06	0.0306247	down	PREDICTED: short-chain dehydrogenase reductase 3b-like [Solanum lycopersicum]
Solyc12g005310	-3.08	0.00102908	down	PREDICTED: indole-3-acetic acid-amido synthetase GH3.6 [Solanum lycopersicum]
Solyc00g500069	-3.21	0.0398726	down	ribosomal protein S12 (plastid) [Tacca chantrieri]
Solyc00g500253	-3.25	0.0244326	down	NADH-ubiquinone oxidoreductase chain 4 [Capsicum baccatum]
Solyc00g500065	-3.3	0.0159996	down	RecName: Full=Acetyl-coenzyme A carboxylase carboxyl transferase subunit beta, chloroplastic; Short=ACCase subunit beta; Short=Acetyl-CoA carboxylase carboxyltransferase subunit beta
Solyc12g010470	-3.49	0.0126273	down	PREDICTED: uncharacterized protein LOC101249994 [Solanum lycopersicum]
Solyc08g066720	-3.54	0.0216524	down	PREDICTED: carotenoid 9,10(9&apos;,10&apos;)-cleavage dioxygenase 1-like [Solanum lycopersicum]
Solyc00g500189	-3.55	0.0070059	down	NADH-ubiquinone oxidoreductase chain 4 [Capsicum baccatum]
Solyc06g075740	-3.58	0.0300796	down	PREDICTED: uncharacterized protein LOC104648005 [Solanum lycopersicum]
Solyc00g500172	-3.84	0.048295	down	NADH-ubiquinone oxidoreductase chain 4 [Capsicum baccatum]
Solyc06g075745	-3.84	0.0132076	down	PREDICTED: uncharacterized protein LOC104648005 [Solanum lycopersicum]
Solyc00g500088	-3.95	0.0220768	down	hypothetical chloroplast RF1 (chloroplast) [Solanum lycopersicum]
Solyc01g094900	-3.96	0.00137213	down	PREDICTED: ferric reduction oxidase 3, mitochondrial-like [Solanum lycopersicum]
Solyc00g500324	-4.03	0.040928	down	hypothetical chloroplast RF1 (chloroplast) [Solanum lycopersicum]
Solyc00g500038	-4.04	0.0318856	down	Ycf15 (chloroplast) [Helwingia himalaica]
Solyc12g008900	-4.09	0.0135386	down	PREDICTED: cytokinin dehydrogenase 3 isoform X1 [Solanum lycopersicum]
Solyc03g112760	-4.28	0.0261678	down	PREDICTED: uncharacterized protein LOC101255285 isoform X1 [Solanum lycopersicum]
Solyc09g074820	-4.32	0.0380812	down	PREDICTED: potassium transporter 5-like [Solanum lycopersicum]
Solyc00g500300	-4.42	0.0473957	down	Ycf15 (chloroplast) [Helwingia himalaica]
Solyc02g030260	-4.43	0.0463111	down	PREDICTED: putative disease resistance protein RGA3 [Solanum tuberosum]
Solyc00g500127	-4.47	0.0410081	down	Ycf15 (chloroplast) [Helwingia himalaica]
Solyc01g090660	-4.65	2.77e-05	down	carotenoid cleavage dioxygenase 7 [Solanum lycopersicum]
Solyc01g067850	-4.66	0.00978077	down	PREDICTED: peroxidase 39-like [Solanum pennellii]
Solyc07g055620	-4.73	0.0305805	down	PREDICTED: TMV resistance protein N-like [Solanum lycopersicum]
Solyc03g091030	-4.77	1.98e-05	down	PREDICTED: 14 kDa proline-rich protein DC2 5-like [Solanum lycopersicum]
Solyc09g091340	-5	0.00152176	down	hypothetical protein T459_00812 [Capsicum annuum]
Solyc00g500082	-5.02	0.0106402	down	Ycf15 (chloroplast) [Helwingia himalaica]
Solyc08g015837	-5.28	0.000808379	down	PREDICTED: uncharacterized protein LOC101252308 isoform X1 [Solanum lycopersicum]
Solyc12g088970	-5.29	1.08e-25	down	PREDICTED: cytochrome P450 82C4-like [Solanum lycopersicum]
Solyc03g111550	-5.4	0.0221962	down	PREDICTED: GDSL esterase/lipase At3g48460 [Solanum lycopersicum]
Solyc00g500190	-5.44	0.0163454	down	Ycf1 (chloroplast) [Solanum commersonii]
Solyc00g500237	-5.52	0.0195851	down	orfx (mitochondrion) [Solanum commersonii]
Solyc00g500346	-5.53	0.0221051	down	SecY-independent transporter protein (mitochondrion) [Solanum lycopersicum]
Solyc09g064680	-5.54	0.0152176	down	PREDICTED: putative late blight resistance protein homolog R1A-3 [Solanum lycopersicum]
Solyc00g500043	-5.72	0.00779029	down	hypothetical chloroplast RF1 (chloroplast) [Solanum lycopersicum]
Solyc00g500357	-5.74	0.0112847	down	SecY-independent transporter protein (mitochondrion) [Solanum lycopersicum]
Solyc07g045060	-5.77	0.00849504	down	hypothetical protein A4A49_54847 [Nicotiana attenuata]
Solyc07g008300	-5.87	0.0044929	down	PREDICTED: choline monooxygenase, chloroplastic-like [Solanum lycopersicum]
Solyc01g087940	-5.91	2.19e-05	down	PREDICTED: serine carboxypeptidase-like 40 isoform X2 [Solanum lycopersicum]
Solyc04g077890	-6.06	0.00310489	down	PREDICTED: cyclin-D5-2-like [Solanum lycopersicum]
Solyc01g068420	-6.08	0.00173223	down	PREDICTED: protein trichome birefringence-like 41 isoform X1 [Solanum lycopersicum]
