# Supplementary material for: Acetic Acid-Producing Endophyte Lysinibacillus fusiformis Orchestrates Jasmonic Acid Signaling and Contributes to Repression of Cadmium Uptake in Tomato Plants
Source: Front Plant Sci. 2021 Jun 4;12:670216. doi: 10.3389/fpls.2021.670216 (PMC8211922; doi:10.3389/fpls.2021.670216)
Supplement: Supplementary file 1 [file Data_Sheet_1.ZIP › Table S3.xlsx]

## Sheet: Cr33+Cd48 vs Cd48
Gene ID	log2(FC)	padj	Regulated	Nr annotation
Solyc07g052100	7.03726	0.000247201	up	PREDICTED: DNA repair protein RAD16-like [Solanum lycopersicum]
Solyc09g072700	6.71707	0.000794885	up	PREDICTED: peroxidase 44-like [Solanum lycopersicum]
Solyc03g120380	6.34884	0.00281695	up	IAA19 [Solanum lycopersicum]
Solyc12g005795	6.30943	0.00208522	up	PREDICTED: MYB-like transcription factor ETC1 [Solanum pennellii]
Solyc07g007770	6.26081	0.047406	up	PREDICTED: uncharacterized protein LOC107063036 [Solanum tuberosum]
Solyc12g009650	4.76347	2.73937e-15	up	proline-rich protein precursor [Solanum lycopersicum]
Solyc06g011405	4.58962	0.0145401	up	hypothetical protein T459_07480 [Capsicum annuum]
Solyc09g065560	4.41097	0.00798333	up	PREDICTED: sulfate transporter 3.1 [Solanum lycopersicum]
Solyc01g068420	3.81721	0.04069	up	PREDICTED: protein trichome birefringence-like 41 isoform X1 [Solanum lycopersicum]
Solyc12g096530	3.81059	0.0121874	up	PREDICTED: peroxidase 46 isoform X1 [Solanum lycopersicum]
Solyc08g074480	3.65933	0.00109245	up	PREDICTED: 14 kDa proline-rich protein DC2.15-like [Solanum lycopersicum]
Solyc03g094020	3.65651	8.49417e-10	up	PREDICTED: uncharacterized protein LOC101246408 [Solanum lycopersicum]
Solyc03g096770	3.49163	7.80377e-20	up	PREDICTED: uncharacterized protein LOC101243684 [Solanum lycopersicum]
Solyc04g081870	3.42263	0.000170834	up	expansin11 precursor [Solanum lycopersicum]
Solyc05g052340	3.38793	0.043437	up	PREDICTED: laccase-12-like [Solanum lycopersicum]
Solyc08g007800	3.38525	0.0101782	up	PREDICTED: SPX domain-containing membrane protein At4g22990 [Solanum lycopersicum]
Solyc01g006300	3.33505	1.43125e-06	up	peroxidase precursor [Solanum lycopersicum]
Solyc10g083320	3.32113	0.0275684	up	PREDICTED: auxin-induced protein 15A-like [Solanum lycopersicum]
Solyc03g005210	3.24089	3.5444e-06	up	PREDICTED: classical arabinogalactan protein 4 [Solanum lycopersicum]
Solyc04g072760	3.23726	0.000331353	up	PREDICTED: sulfate transporter 1.3 isoform X1 [Solanum lycopersicum]
Solyc05g005680	3.19456	0.00798353	up	PREDICTED: probable xyloglucan endotransglucosylase/hydrolase protein 33 [Solanum lycopersicum]
Solyc04g050170	3.15004	0.0095335	up	PREDICTED: leucine-rich repeat receptor-like protein kinase PXL1 [Solanum lycopersicum]
Solyc04g079730	3.15	0.00265003	up	allene oxide synthase (AOS1) [Solanum lycopersicum]
Solyc03g006230	3.0813	0.0393532	up	PREDICTED: uncharacterized protein LOC101249795 [Solanum lycopersicum]
Solyc06g007910	3.05221	0.012164	up	hypothetical protein T459_32587 [Capsicum annuum]
Solyc09g097760	2.99263	0.0456691	up	PREDICTED: glycine-rich protein DC9.1-like [Solanum lycopersicum]
Solyc08g074690	2.97125	0.00136043	up	PREDICTED: polyphenol oxidase E, chloroplastic-like [Solanum lycopersicum]
Solyc02g081600	2.93115	0.000822369	up	PREDICTED: zinc transporter 3 [Solanum lycopersicum]
Solyc08g014000	2.92486	0.00372219	up	linoleate 9S-lipoxygenase A (LOX A) [Solanum lycopersicum]
Solyc09g018590	2.89843	0.0141225	up	PREDICTED: cationic peroxidase 1-like [Solanum pennellii]
Solyc02g088080	2.87177	0.0379109	up	hypothetical protein MIMGU_mgv1a017154mg [Erythranthe guttata]
Solyc01g067540	2.8706	0.041335	up	PREDICTED: ethylene-responsive transcription factor ERF086 [Solanum lycopersicum]
Solyc12g044840	2.86809	0.0016577	up	PREDICTED: inactive protein kinase SELMODRAFT_444075 [Solanum lycopersicum]
Solyc04g056620	2.82777	0.000333127	up	auxin efflux facilitator SlPIN10 [Solanum lycopersicum]
Solyc01g086920	2.82189	0.040527	up	PREDICTED: DNA-damage-repair/toleration protein DRT100-like [Solanum lycopersicum]
Solyc02g078760	2.72787	0.0162078	up	PREDICTED: uncharacterized protein LOC101262169 [Solanum lycopersicum]
Solyc07g049460	2.72774	1.99085e-09	up	laccase precursor [Solanum lycopersicum]
Solyc09g065430	2.71027	0.00253446	up	PREDICTED: protein YLS3 isoform X2 [Solanum lycopersicum]
Solyc12g056930	2.63544	1.36374e-08	up	sulfate transporter 2 [Solanum lycopersicum]
Solyc01g102895	2.63009	6.48501e-09	up	PREDICTED: putative germin-like protein 2-1 [Solanum lycopersicum]
Solyc11g040340	2.60183	0.0221031	up	endo-1,4-beta-D-glucanase precursor [Solanum lycopersicum]
Solyc03g097500	2.58905	0.000902863	up	PREDICTED: omega-hydroxypalmitate O-feruloyl transferase [Solanum lycopersicum]
Solyc10g045100	2.58445	0.00434634	up	PREDICTED: phosphoglycerate mutase-like protein AT74 [Solanum lycopersicum]
Solyc08g078930	2.56894	0.0180742	up	PREDICTED: 14 kDa proline-rich protein DC2.15-like [Solanum lycopersicum]
Solyc07g051980	2.55732	1.16985e-06	up	PREDICTED: ATP-dependent helicase rhp16-like [Solanum pennellii]
Solyc09g090005	2.54369	2.99973e-08	up	PREDICTED: germin-like protein subfamily 1 member 19 [Solanum lycopersicum]
Solyc05g005170	2.4681	0.0207996	up	PREDICTED: polygalacturonase At1g48100-like [Solanum lycopersicum]
Solyc12g096310	2.44787	2.20867e-06	up	PREDICTED: uncharacterized protein LOC101258542 [Solanum lycopersicum]
Solyc05g007180	2.43663	0.00693071	up	jasmonic acid 1 [Solanum lycopersicum]
Solyc01g102890	2.42366	2.5163e-05	up	PREDICTED: putative germin-like protein 2-1 [Solanum lycopersicum]
Solyc05g047590	2.42132	0.00219664	up	PREDICTED: probable pectinesterase/pectinesterase inhibitor 12 [Solanum lycopersicum]
Solyc04g072043	2.39509	0.0359327	up	PREDICTED: polyadenylate-binding protein 3 isoform X2 [Solanum lycopersicum]
Solyc04g081630	2.38048	4.39016e-10	up	PREDICTED: endoplasmin homolog [Solanum lycopersicum]
Solyc07g062040	2.37039	9.12171e-05	up	PREDICTED: receptor-like serine/threonine-protein kinase At1g78530 [Solanum lycopersicum]
Solyc01g109160	2.35771	0.00793083	up	PREDICTED: allene oxide synthase 3-like (AOS3) [Solanum lycopersicum]
Solyc05g052370	2.34816	0.00582075	up	PREDICTED: laccase-12 [Solanum lycopersicum]
Solyc02g084780	2.3471	9.07684e-10	up	peroxidase superfamily protein precursor [Solanum lycopersicum]
Solyc01g104950	2.34526	1.07177e-05	up	beta-D-xylosidase 2 precursor [Solanum lycopersicum]
Solyc06g064560	2.32619	0.0435547	up	PREDICTED: uncharacterized protein LOC107022624 isoform X2 [Solanum pennellii]
Solyc09g066270	2.29028	0.0106222	up	PREDICTED: LOB domain-containing protein 29 [Solanum lycopersicum]
Solyc02g081690	2.25801	3.32569e-14	up	PREDICTED: anthocyanidin 3-O-glucosyltransferase 2-like [Solanum lycopersicum]
Solyc02g067360	2.2268	0.0455847	up	PREDICTED: protease Do-like 8, chloroplastic [Solanum lycopersicum]
Solyc01g095720	2.22083	0.000653066	up	PREDICTED: uncharacterized protein LOC101245704 [Solanum lycopersicum]
Solyc01g090120	2.20911	1.42041e-06	up	PREDICTED: uclacyanin-3 [Solanum lycopersicum]
Solyc12g010800	2.20081	0.0365342	up	PREDICTED: basic leucine zipper 34-like [Solanum lycopersicum]
Solyc12g013620	2.19706	7.00678e-05	up	jasmonic acid 2 [Solanum lycopersicum]
Solyc03g019670	2.19478	0.000582606	up	PREDICTED: non-specific phospholipase C6 [Solanum lycopersicum]
Solyc08g078880	2.19141	0.00433592	up	PREDICTED: cation/H(+) antiporter 15 [Solanum lycopersicum]
Solyc10g083670	2.18077	1.81444e-06	up	PREDICTED: glucomannan 4-beta-mannosyltransferase 9 [Solanum lycopersicum]
Solyc01g094700	2.17571	0.0123163	up	PREDICTED: glycerol-3-phosphate 2-O-acyltransferase 4 [Solanum lycopersicum]
Solyc04g008230	2.16954	0.0116369	up	PREDICTED: polygalacturonase At1g48100 [Solanum lycopersicum]
Solyc03g096780	2.16629	2.53311e-10	up	PREDICTED: uncharacterized protein LOC101243970 [Solanum lycopersicum]
Solyc10g078270	2.16227	6.43792e-16	up	PREDICTED: WAT1-related protein At5g07050 [Solanum lycopersicum]
Solyc10g052500	2.15006	0.00365272	up	PREDICTED: isoflavone reductase homolog [Solanum lycopersicum]
Solyc08g078450	2.14762	0.0192171	up	PREDICTED: probable glycosyltransferase At5g03795 isoform X1 [Solanum lycopersicum]
Solyc06g070960	2.14214	0.0122173	up	PREDICTED: ABC transporter A family member 11-like [Solanum lycopersicum]
Solyc02g080640	2.13436	6.77325e-17	up	adenylyl-sulfate reductase [Solanum lycopersicum]
Solyc06g083170	2.12213	0.0231478	up	basic helix-loop-helix (bHLH) DNA-binding superfamily protein [Solanum lycopersicum]
Solyc02g078250	2.11983	2.51138e-05	up	PREDICTED: CASP-like protein 1C1 [Solanum lycopersicum]
Solyc05g007980	2.11446	0.00495219	up	PREDICTED: probable sulfate transporter 3.3 [Solanum lycopersicum]
Solyc11g072110	2.10772	0.000297195	up	PREDICTED: feruloyl CoA ortho-hydroxylase 2-like [Solanum lycopersicum]
Solyc02g067480	2.10464	0.044286	up	PREDICTED: uncharacterized protein LOC101252847 [Solanum lycopersicum]
Solyc08g078900	2.09619	5.76079e-06	up	arachidonic acid-induced DEA1 precursor [Solanum lycopersicum]
Solyc10g011925	2.08836	2.95769e-10	up	PREDICTED: phenylalanine ammonia-lyase-like, partial [Solanum lycopersicum]
Solyc02g065170	2.08306	8.29572e-05	up	PREDICTED: L-ascorbate oxidase homolog [Solanum lycopersicum]
Solyc05g052300	2.07665	0.000150766	up	PREDICTED: probable sodium-coupled neutral amino acid transporter 6 [Solanum lycopersicum]
Solyc06g031710	2.07401	8.9806e-06	up	PREDICTED: WAT1-related protein At2g39510 [Solanum lycopersicum]
Solyc10g083530	2.04536	0.00445125	up	PREDICTED: uncharacterized protein LOC104644378 [Solanum lycopersicum]
Solyc08g076060	2.04182	0.0475749	up	PREDICTED: G-type lectin S-receptor-like serine/threonine-protein kinase At1g67520 [Solanum lycopersicum]
Solyc03g121900	2.03206	0.0226354	up	putative lipid-transfer protein DIR1 [Solanum lycopersicum]
Solyc05g046020	2.01553	0.000116374	up	peroxidase 3 precursor [Solanum lycopersicum]
Solyc04g015560	2.01494	0.00129301	up	PREDICTED: uncharacterized protein LOC101247513 [Solanum lycopersicum]
Solyc02g069910	2.01296	0.0104461	up	PREDICTED: uncharacterized protein LOC102599613 [Solanum tuberosum]
Solyc10g011930	2.00921	1.93009e-08	up	PREDICTED: phenylalanine ammonia-lyase-like [Solanum lycopersicum]
Solyc08g074682	2.00473	0.0141062	up	polyphenol oxidase D, chloroplastic [Solanum lycopersicum]
Solyc03g005260	2.00467	1.0506e-09	up	PREDICTED: ATP sulfurylase 1, chloroplastic [Solanum lycopersicum]
Solyc12g150125	1.99158	0.00083243	up	PREDICTED: probable carboxylesterase 120 [Solanum pennellii]
Solyc01g089850	1.96754	0.0223482	up	PREDICTED: cyclin-U4-1 [Solanum lycopersicum]
Solyc12g056675	1.96298	0.00166218	up	PREDICTED: probable carboxylesterase 120 [Solanum pennellii]
Solyc12g056674	1.96298	0.00166218	up	PREDICTED: probable carboxylesterase 120 [Solanum pennellii]
Solyc02g084790	1.95908	8.28711e-06	up	PREDICTED: peroxidase 72 [Solanum lycopersicum]
Solyc03g078490	1.95487	3.70855e-07	up	PREDICTED: 7-deoxyloganetin glucosyltransferase-like [Solanum lycopersicum]
Solyc12g056678	1.94167	0.00179762	up	PREDICTED: probable carboxylesterase 120 [Solanum pennellii]
Solyc03g111720	1.93664	6.27229e-20	up	peptide methionine sulfoxide reductase [Solanum lycopersicum]
Solyc12g017460	1.92874	0.00728165	up	PREDICTED: GDSL esterase/lipase At5g03980-like [Solanum lycopersicum]
Solyc09g008510	1.92241	0.0479987	up	PREDICTED: UDP-glycosyltransferase 73C3-like [Solanum lycopersicum]
Solyc06g083080	1.91074	0.00272226	up	PREDICTED: uncharacterized protein LOC101256601 [Solanum lycopersicum]
Solyc01g095580	1.90794	2.73876e-12	up	PREDICTED: jasmonic acid-amido synthetase JAR1-like [Solanum lycopersicum]
Solyc04g150161	1.9053	1.79822e-08	up	PREDICTED: extensin-2-like [Solanum tuberosum]
Solyc12g007160	1.89712	0.00654383	up	PREDICTED: probable protein ABIL5 [Solanum lycopersicum]
Solyc08g078920	1.88905	6.56211e-05	up	PREDICTED: 14 kDa proline-rich protein DC2.15-like [Solanum lycopersicum]
Solyc03g096380	1.88168	0.0430218	up	proline transporter 2 [Solanum lycopersicum]
Solyc03g123490	1.8797	0.00312649	up	PREDICTED: subtilisin-like protease SBT1.5 [Solanum lycopersicum]
Solyc02g071590	1.87583	0.00246489	up	PREDICTED: alpha,alpha-trehalose-phosphate synthase [UDP-forming] 1-like [Solanum lycopersicum]
Solyc01g087860	1.87182	0.018467	up	PREDICTED: uncharacterized protein LOC104648672 [Solanum lycopersicum]
Solyc02g092770	1.86804	0.00742491	up	PREDICTED: probable esterase KAI2 [Solanum lycopersicum]
Solyc04g072850	1.85392	0.0274593	up	SlArf/Xyl4 protein precursor [Solanum lycopersicum]
Solyc01g058250	1.84848	0.0223404	up	PREDICTED: gibberellin 3-beta-dioxygenase 1-like [Solanum lycopersicum]
Solyc03g025380	1.84734	0.0153061	up	PREDICTED: peroxidase P7-like [Solanum lycopersicum]
Solyc12g011200	1.83959	0.00457246	up	PREDICTED: probable WRKY transcription factor 71 isoform X1 [Solanum lycopersicum]
Solyc08g079900	1.83767	0.000698621	up	PREDICTED: subtilisin-like protease SBT1.7 [Solanum lycopersicum]
Solyc05g056480	1.83732	0.00917381	up	PREDICTED: 2-oxoisovalerate dehydrogenase subunit alpha 2, mitochondrial [Solanum lycopersicum]
Solyc06g005090	1.83676	0.00810239	up	PREDICTED: LOB domain-containing protein 1-like [Solanum lycopersicum]
Solyc12g006110	1.82542	0.0147921	up	PREDICTED: fasciclin-like arabinogalactan protein 2 [Solanum lycopersicum]
Solyc03g114860	1.82521	0.0114745	up	UDP-arabinose mutase-like protein [Solanum lycopersicum]
Solyc09g009550	1.81893	0.00999683	up	PREDICTED: uncharacterized protein LOC101260564 isoform X1 [Solanum lycopersicum]
Solyc09g011980	1.81607	0.000948289	up	PREDICTED: L-type lectin-domain containing receptor kinase IV.1-like [Solanum lycopersicum]
Solyc08g008360	1.81174	0.00316572	up	PREDICTED: uncharacterized protein LOC101260843 [Solanum lycopersicum]
Solyc04g015490	1.80488	0.00351352	up	PREDICTED: magnesium-chelatase subunit ChlD, chloroplastic [Solanum lycopersicum]
Solyc08g078910	1.80015	0.018834	up	PREDICTED: 14 kDa proline-rich protein DC2.15-like [Solanum lycopersicum]
Solyc04g072280	1.7997	0.0123117	up	PREDICTED: laccase-14-like [Solanum lycopersicum]
Solyc06g072890	1.79801	0.0295201	up	PREDICTED: WUSCHEL-related homeobox 11 [Solanum lycopersicum]
Solyc01g005985	1.79463	0.0149516	up	PREDICTED: protein YLS3 [Solanum lycopersicum]
Solyc02g079500	1.79064	0.000175317	up	suberization-associated anionic peroxidase 1 precursor [Solanum lycopersicum]
Solyc06g073760	1.78941	0.0385311	up	PREDICTED: uncharacterized protein LOC101266643 [Solanum lycopersicum]
Solyc03g114250	1.78673	0.00133839	up	PREDICTED: uncharacterized protein LOC101247419 [Solanum lycopersicum]
Solyc02g062390	1.7805	0.00165737	up	PREDICTED: desiccation-related protein clone PCC27-04 [Solanum lycopersicum]
Solyc12g009310	1.7769	1.00234e-08	up	PREDICTED: serine/threonine-protein kinase At5g01020-like [Solanum lycopersicum]
Solyc01g111250	1.77359	1.85169e-06	up	PREDICTED: uncharacterized protein LOC101258705 [Solanum lycopersicum]
Solyc08g007270	1.7722	0.0047178	up	PREDICTED: homeobox-leucine zipper protein HAT4-like isoform X1 [Solanum lycopersicum]
Solyc10g078220	1.76741	0.00810024	up	PREDICTED: cytochrome P450 98A3 [Solanum lycopersicum]
Solyc07g065090	1.75009	0.000661973	up	polygalacturonase inhibitor protein precursor [Solanum lycopersicum]
Solyc12g088190	1.74612	0.00489493	up	PREDICTED: amino acid permease 6 [Solanum lycopersicum]
Solyc09g007420	1.7459	0.00150594	up	PREDICTED: probable beta-1,4-xylosyltransferase IRX9 [Solanum lycopersicum]
Solyc11g067330	1.73244	0.0146236	up	PREDICTED: acylsugar acyltransferase 3-like [Solanum pennellii]
Solyc05g005560	1.73042	0.0427153	up	polygalacturonase-1 non-catalytic subunit beta precursor [Solanum lycopersicum]
Solyc08g079090	1.73003	0.0105362	up	PREDICTED: monocopper oxidase-like protein SKU5 [Solanum lycopersicum]
Solyc05g009470	1.72696	0.0380033	up	PREDICTED: alpha-xylosidase 1 [Solanum lycopersicum]
Solyc08g006150	1.72605	4.72125e-05	up	PREDICTED: gamma-glutamylcyclotransferase 2-1-like [Solanum lycopersicum]
Solyc07g005770	1.72148	0.0459295	up	PREDICTED: putative late blight resistance protein homolog R1B-16 [Solanum tuberosum]
Solyc05g046010	1.71424	0.000142278	up	PREDICTED: peroxidase 3-like [Solanum lycopersicum]
Solyc08g066740	1.71294	0.00620225	up	early nodulin-like protein [Solanum lycopersicum]
Solyc09g091600	1.71287	0.000142508	up	PREDICTED: protein SULFUR DEFICIENCY-INDUCED 2 [Solanum lycopersicum]
Solyc02g089460	1.71258	1.60991e-11	up	hypothetical protein T459_06787 [Capsicum annuum]
Solyc08g075830	1.70777	0.0348577	up	PREDICTED: peroxidase 27-like [Solanum lycopersicum]
Solyc01g102910	1.70267	0.012672	up	PREDICTED: germin-like protein subfamily 1 member 14 [Solanum lycopersicum]
Solyc11g071420	1.70011	0.00623235	up	PREDICTED: LOW QUALITY PROTEIN: putative disease resistance protein At3g14460 [Solanum lycopersicum]
Solyc07g006700	1.69396	0.0325763	up	PREDICTED: pathogenesis-related protein PR-1 [Solanum lycopersicum]
Solyc10g005960	1.6857	7.66072e-06	up	PREDICTED: fasciclin-like arabinogalactan protein 1 [Solanum lycopersicum]
Solyc03g007690	1.68489	0.0389561	up	PREDICTED: ABC transporter G family member 4 [Solanum lycopersicum]
Solyc04g071900	1.66236	0.0159317	up	peroxidase 12 precursor [Solanum lycopersicum]
Solyc03g031620	1.66134	5.31574e-07	up	PREDICTED: 5&apos;-adenylylsulfate reductase 3, chloroplastic-like [Solanum lycopersicum]
Solyc12g100250	1.65637	4.72125e-05	up	PREDICTED: delta(12)-fatty-acid desaturase FAD2 isoform X1 [Solanum lycopersicum]
Solyc10g076210	1.64797	1.81705e-06	up	PREDICTED: peroxidase 70-like [Solanum lycopersicum]
Solyc12g006460	1.64761	0.0191718	up	PREDICTED: ent-kaurenoic acid oxidase 2 isoform X1 [Solanum lycopersicum]
Solyc07g007550	1.64577	0.000423517	up	PREDICTED: heparanase-like protein 3 [Solanum lycopersicum]
Solyc02g082920	1.6397	3.98632e-13	up	acidic 26 kDa endochitinase precursor [Solanum lycopersicum]
Solyc08g005240	1.63629	0.0315032	up	PREDICTED: lysine-specific demethylase JMJ706-like isoform X1 [Solanum lycopersicum]
Solyc12g045035	1.63598	4.87806e-07	up	PREDICTED: delta(12)-fatty-acid desaturase FAD2-like [Solanum pennellii]
Solyc12g045037	1.6352	8.98884e-07	up	PREDICTED: delta(12)-fatty-acid desaturase FAD2-like [Solanum pennellii]
Solyc09g075680	1.63503	2.42637e-06	up	PREDICTED: 2-hydroxyisoflavanone dehydratase-like [Solanum lycopersicum]
Solyc08g029000	1.63209	0.0399499	up	PREDICTED: probable linoleate 9S-lipoxygenase 5 [Solanum lycopersicum]
Solyc10g086240	1.61882	0.00274075	up	PREDICTED: UDP-glycosyltransferase 86A1-like [Solanum lycopersicum]
Solyc07g052340	1.6172	0.00596225	up	PREDICTED: protein RRP6-like 3 isoform X3 [Solanum lycopersicum]
Solyc12g098490	1.61047	0.00651877	up	PREDICTED: serine hydroxymethyltransferase 4 [Solanum lycopersicum]
Solyc09g098290	1.60865	0.0213051	up	PREDICTED: probably inactive leucine-rich repeat receptor-like protein kinase At3g28040 [Solanum lycopersicum]
Solyc03g116060	1.6039	0.0237133	up	PREDICTED: gibberellin-regulated protein 6 [Solanum lycopersicum]
Solyc01g091590	1.60157	0.00351078	up	PREDICTED: BON1-associated protein 2 [Solanum lycopersicum]
Solyc12g089380	1.60074	0.0341499	up	expansin precursor [Solanum lycopersicum]
Solyc07g043490	1.60037	0.0247697	up	UDP-Gal:Tomatidine Galactosyltransferase precursor [Solanum lycopersicum]
Solyc01g008050	1.60017	0.00887648	up	PREDICTED: protein ALTERED XYLOGLUCAN 4 [Solanum lycopersicum]
Solyc04g074810	1.59982	0.00249901	up	PREDICTED: transcription factor bHLH94-like [Solanum lycopersicum]
Solyc01g057770	1.59854	0.0357706	up	PREDICTED: boron transporter 1 isoform X2 [Solanum lycopersicum]
Solyc03g098100	1.58337	0.00010492	up	aldo-keto reductase 4B [Solanum lycopersicum]
Solyc12g100240	1.58105	0.0034433	up	PREDICTED: delta(12)-fatty-acid desaturase FAD2-like [Solanum lycopersicum]
Solyc01g111230	1.57696	3.14779e-05	up	PREDICTED: dirigent protein 23-like [Solanum lycopersicum]
Solyc07g006890	1.57573	6.14726e-08	up	PREDICTED: cytochrome P450 94A1-like [Solanum lycopersicum]
Solyc06g007170	1.57408	0.0270994	up	PREDICTED: protein PMR5 [Solanum lycopersicum]
Solyc02g093230	1.57402	6.56326e-11	up	PREDICTED: caffeoyl-CoA O-methyltransferase [Solanum lycopersicum]
Solyc04g071083	1.57136	0.00189198	up	PREDICTED: extensin-1-like isoform X1 [Solanum tuberosum]
Solyc07g052240	1.56623	0.00412479	up	PREDICTED: L-ascorbate oxidase homolog [Solanum lycopersicum]
Solyc08g079230	1.56514	2.37887e-05	up	PREDICTED: 14 kDa proline-rich protein DC2.15-like [Solanum lycopersicum]
Solyc03g007090	1.54596	0.00119028	up	PREDICTED: uncharacterized protein LOC101245820 [Solanum lycopersicum]
Solyc10g054730	1.54435	0.00356018	up	PREDICTED: putative pentatricopeptide repeat-containing protein At3g23330 [Solanum pennellii]
Solyc11g011300	1.54283	0.0479427	up	PREDICTED: probable rhamnogalacturonate lyase B isoform X1 [Solanum lycopersicum]
Solyc12g009220	1.53683	1.01272e-05	up	jasmonate ZIM-domain protein 1 [Solanum lycopersicum]
Solyc03g112680	1.53191	0.000523696	up	PREDICTED: LRR receptor-like serine/threonine-protein kinase GSO1 [Solanum lycopersicum]
Solyc09g092500	1.52925	0.00202346	up	ABA uridine diphosphate glucosyltransferase [Solanum lycopersicum]
Solyc12g100260	1.52352	2.53939e-13	up	PREDICTED: delta(12)-fatty-acid desaturase FAD2-like [Solanum lycopersicum]
Solyc11g013110	1.51978	1.30568e-05	up	PREDICTED: flavonol synthase/flavanone 3-hydroxylase [Solanum lycopersicum]
Solyc03g032090	1.51003	3.18152e-05	up	PREDICTED: amino acid transporter ANTL1 [Solanum lycopersicum]
Solyc03g096760	1.50944	0.00813341	up	PREDICTED: uncharacterized protein LOC101268660 [Solanum lycopersicum]
Solyc04g007160	1.50685	0.0101752	up	PREDICTED: alpha-xylosidase 1 [Solanum lycopersicum]
Solyc04g007150	1.50685	0.0101752	up	PREDICTED: alpha-xylosidase 1 [Solanum lycopersicum]
Solyc10g018340	1.5042	0.0144831	up	PREDICTED: auxin-responsive protein SAUR36-like [Nicotiana tomentosiformis]
Solyc03g093130	1.50204	0.0185504	up	xyloglucan endotransglucosylase-hydrolase XTH3 precursor [Solanum lycopersicum]
Solyc08g081480	1.49801	0.000258013	up	PREDICTED: probable polygalacturonase [Solanum lycopersicum]
Solyc01g107170	-1.5004	0.00448029	down	ZF2 protein [Solanum lycopersicum]
Solyc12g008840	-1.50042	0.00142464	down	ss-galactosidase precursor [Solanum lycopersicum]
Solyc04g015700	-1.50275	0.00999158	down	hypothetical protein BC332_13138 [Capsicum chinense]
Solyc06g084430	-1.5038	6.86967e-05	down	PREDICTED: histone H2AX-like [Solanum tuberosum]
Solyc01g080150	-1.50435	2.15155e-05	down	adenylate isopentenyltransferase 5, chloroplastic-like [Solanum lycopersicum]
Solyc08g007480	-1.50466	8.49439e-05	down	PREDICTED: uncharacterized protein LOC101267255 [Solanum lycopersicum]
Solyc03g113090	-1.5055	0.0219694	down	PREDICTED: uncharacterized protein LOC101252677 [Solanum lycopersicum]
Solyc07g150149	-1.50771	0.0452853	down	PREDICTED: cytochrome P450 CYP72A219-like [Solanum tuberosum]
Solyc06g008130	-1.50847	0.00281544	down	PREDICTED: probable inactive histone-lysine N-methyltransferase SUVR2 [Solanum lycopersicum]
Solyc02g086300	-1.51081	0.01464	down	PREDICTED: uncharacterized protein LOC101261981 [Solanum lycopersicum]
Solyc08g080745	-1.51499	0.00044997	down	PREDICTED: uncharacterized protein LOC101263237 [Solanum lycopersicum]
Solyc06g084130	-1.51499	0.00400772	down	PREDICTED: BI1-like protein [Solanum lycopersicum]
Solyc02g086350	-1.51536	0.00172794	down	PREDICTED: protein PLASTID MOVEMENT IMPAIRED 2 [Solanum lycopersicum]
Solyc06g061020	-1.51552	5.40838e-06	down	PREDICTED: BOI-related E3 ubiquitin-protein ligase 1 [Solanum lycopersicum]
Solyc02g070690	-1.51594	0.01146	down	PREDICTED: uncharacterized protein LOC107010708 [Solanum pennellii]
Solyc04g074770	-1.51697	2.34525e-06	down	PREDICTED: uncharacterized protein LOC101267111 [Solanum lycopersicum]
Solyc01g109420	-1.51771	5.08202e-05	down	PREDICTED: probable NAD(P)H dehydrogenase (quinone) FQR1-like 2 [Solanum lycopersicum]
Solyc04g081290	-1.52052	0.00489493	down	cytokinin riboside 5&apos;-monophosphate phosphoribohydrolase LOG1 [Solanum lycopersicum]
Solyc03g098320	-1.52156	0.00406921	down	PREDICTED: protein REVEILLE 7 [Solanum lycopersicum]
Solyc04g077535	-1.52206	1.30819e-05	down	PREDICTED: uncharacterized protein LOC104647172 [Solanum lycopersicum]
Solyc08g080750	-1.52253	0.0211924	down	PREDICTED: protein LURP-one-related 4-like [Solanum lycopersicum]
Solyc03g096290	-1.52677	0.000514706	down	PREDICTED: aquaporin PIP1-1 [Solanum pennellii]
Solyc04g055130	-1.5281	0.031372	down	PREDICTED: uncharacterized protein LOC104646936 [Solanum lycopersicum]
Solyc03g113280	-1.52937	1.37664e-07	down	PREDICTED: uncharacterized protein LOC101244759 [Solanum lycopersicum]
Solyc09g008770	-1.53014	0.00452518	down	PREDICTED: embryonic protein DC-8 [Solanum lycopersicum]
Solyc05g055550	-1.53023	0.000576629	down	PREDICTED: uncharacterized protein LOC101264329 [Solanum lycopersicum]
Solyc08g061490	-1.53112	1.72043e-05	down	PREDICTED: uncharacterized protein LOC101265566 [Solanum lycopersicum]
Solyc04g077980	-1.5312	0.000399974	down	C2H2-type zinc finger protein [Solanum lycopersicum]
Solyc03g122350	-1.53201	0.000406877	down	PREDICTED: cytochrome P450 71A1-like [Solanum lycopersicum]
Solyc04g076970	-1.53203	0.0041838	down	PREDICTED: transcription factor TGA2.3 [Solanum lycopersicum]
Solyc05g046130	-1.53233	0.0348409	down	PREDICTED: uncharacterized protein LOC101243788 [Solanum lycopersicum]
Solyc04g008930	-1.53424	0.00481764	down	PREDICTED: GEM-like protein 4 [Solanum lycopersicum]
Solyc09g092420	-1.53716	3.76826e-07	down	PREDICTED: probable polyamine transporter At1g31830 [Solanum pennellii]
Solyc01g104620	-1.53915	0.00536047	down	hypothetical protein A4A49_35689 [Nicotiana attenuata]
Solyc09g092440	-1.54129	0.0428318	down	PREDICTED: pentatricopeptide repeat-containing protein At4g14050, mitochondrial [Solanum lycopersicum]
Solyc02g092120	-1.54146	5.41484e-09	down	phytosulfokines 2 precursor [Solanum lycopersicum]
Solyc11g071830	-1.54155	0.0140769	down	PREDICTED: dnaJ protein homolog [Solanum lycopersicum]
Solyc11g010160	-1.54227	6.05396e-06	down	PREDICTED: disease resistance protein RPM1-like [Solanum lycopersicum]
Solyc03g078620	-1.54293	0.00599555	down	PREDICTED: uncharacterized protein LOC101261593 [Solanum lycopersicum]
Solyc02g093670	-1.5432	1.56369e-07	down	PREDICTED: RPM1-interacting protein 4 [Solanum lycopersicum]
Solyc04g008970	-1.54503	1.77676e-05	down	PREDICTED: putative GEM-like protein 8 [Solanum lycopersicum]
Solyc01g106530	-1.54577	0.00386282	down	PREDICTED: uncharacterized protein LOC107794324 [Nicotiana tabacum]
Solyc03g115850	-1.54666	0.000556264	down	NAC domain-containing protein [Solanum lycopersicum]
Solyc06g150111	-1.54717	0.0166244	down	PREDICTED: dirigent protein 18-like [Solanum tuberosum]
Solyc03g082560	-1.55011	0.00166116	down	PREDICTED: pyridoxal reductase, chloroplastic [Solanum lycopersicum]
Solyc03g005570	-1.55134	0.0112622	down	PREDICTED: myb-related protein Myb4 [Solanum lycopersicum]
Solyc01g081250	-1.55459	0.000513633	down	PREDICTED: glutathione transferase GST 23-like [Solanum lycopersicum]
Solyc01g066880	-1.55636	0.00323707	down	PREDICTED: heavy metal-associated isoprenylated plant protein 3 isoform X2 [Solanum lycopersicum]
Solyc01g087010	-1.56307	1.89057e-05	down	PREDICTED: probable carbohydrate esterase At4g34215 [Solanum lycopersicum]
Solyc05g009990	-1.56309	0.000941703	down	PREDICTED: piriformospora indica-insensitive protein 2-like [Solanum lycopersicum]
Solyc02g066800	-1.56651	0.00258876	down	PREDICTED: uncharacterized protein LOC101250768 [Solanum lycopersicum]
Solyc11g010170	-1.56685	6.01341e-07	down	PREDICTED: lanC-like protein GCL1 [Solanum lycopersicum]
Solyc05g053865	-1.57193	0.0275531	down	PREDICTED: uncharacterized mitochondrial protein AtMg00810-like [Solanum pennellii]
Solyc07g043200	-1.57257	0.0265029	down	PREDICTED: zinc transporter 5-like [Solanum lycopersicum]
Solyc03g123710	-1.57298	0.000629403	down	hypothetical protein CQW23_11312 [Capsicum baccatum]
Solyc02g086530	-1.57327	0.0447094	down	PREDICTED: galactinol--sucrose galactosyltransferase-like [Solanum lycopersicum]
Solyc06g074510	-1.57458	0.0224747	down	PREDICTED: probable 2-carboxy-D-arabinitol-1-phosphatase [Solanum lycopersicum]
Solyc06g033850	-1.57611	0.0038401	down	PREDICTED: dehydration-responsive element-binding protein 2D-like [Nicotiana tabacum]
Solyc04g081890	-1.57869	0.0167481	down	PREDICTED: E3 ubiquitin-protein ligase ATL23 [Solanum lycopersicum]
Solyc02g090970	-1.58077	0.0145464	down	PREDICTED: mitogen-activated protein kinase kinase kinase NPK1-like [Solanum lycopersicum]
Solyc07g065250	-1.58231	0.000117574	down	PREDICTED: probable serine/threonine-protein kinase WNK11 isoform X1 [Solanum lycopersicum]
Solyc05g046310	-1.58337	0.00520988	down	PREDICTED: uncharacterized protein LOC101265337 [Solanum lycopersicum]
Solyc06g068360	-1.58339	8.28894e-08	down	PREDICTED: ethylene-responsive transcription factor ERF003-like [Solanum lycopersicum]
Solyc03g112220	-1.58557	0.0480904	down	hypothetical protein BC332_08908 [Capsicum chinense]
Solyc02g067870	-1.58643	0.00201525	down	CHI protein [Solanum lycopersicum]
Solyc03g117590	-1.58695	9.73802e-05	down	heat shock protein binding protein [Solanum lycopersicum]
Solyc04g058100	-1.58711	2.29784e-09	down	metallothionein-like protein type 2 [Solanum lycopersicum]
Solyc01g094340	-1.58748	1.93009e-08	down	PREDICTED: acetyl-coenzyme A carboxylase carboxyl transferase subunit alpha, chloroplastic isoform X1 [Solanum lycopersicum]
Solyc02g078160	-1.58756	0.000708749	down	PREDICTED: uncharacterized protein LOC101251439 [Solanum lycopersicum]
Solyc05g005000	-1.58812	0.000126204	down	PREDICTED: lipase-like [Solanum pennellii]
Solyc02g063355	-1.58976	0.00125162	down	PREDICTED: protein C2-DOMAIN ABA-RELATED 1 [Solanum lycopersicum]
Solyc01g106080	-1.59214	2.38569e-06	down	methylmalonate-semialdehyde dehydrogenase [acylating], mitochondrial [Solanum lycopersicum]
Solyc02g071310	-1.59242	0.0137053	down	PREDICTED: uncharacterized protein LOC101265094 [Solanum lycopersicum]
Solyc05g009720	-1.59493	0.000567347	down	PREDICTED: myb family transcription factor EFM [Solanum lycopersicum]
Solyc06g036300	-1.59503	0.00218698	down	PREDICTED: protein REVEILLE 6 isoform X1 [Solanum lycopersicum]
Solyc03g034220	-1.59547	0.00158014	down	ribulose bisphosphate carboxylase small chain 2A, chloroplastic [Solanum lycopersicum]
Solyc04g007250	-1.59875	0.000425565	down	PREDICTED: uncharacterized protein LOC104646739 [Solanum lycopersicum]
Solyc08g077330	-1.60155	0.0138673	down	PREDICTED: expansin-like B1 [Solanum lycopersicum]
Solyc06g036290	-1.60195	0.00317635	down	heat shock protein 90 [Solanum lycopersicum]
Solyc07g049645	-1.60286	4.32845e-05	down	PREDICTED: benzyl alcohol O-benzoyltransferase [Solanum lycopersicum]
Solyc08g005120	-1.60397	0.00830593	down	PREDICTED: cinnamoyl-CoA reductase-like SNL6 [Solanum lycopersicum]
Solyc05g014120	-1.60443	0.00170413	down	PREDICTED: uncharacterized protein LOC101254202 [Solanum lycopersicum]
Solyc03g121230	-1.60491	0.00296959	down	PREDICTED: senescence-induced receptor-like serine/threonine-protein kinase [Solanum lycopersicum]
Solyc02g079360	-1.60647	2.81689e-11	down	PREDICTED: uncharacterized protein LOC101248446 [Solanum lycopersicum]
Solyc07g041830	-1.6073	2.3324e-06	down	PREDICTED: uncharacterized protein LOC101253102 [Solanum lycopersicum]
Solyc09g056430	-1.60744	1.94904e-05	down	PREDICTED: serine/threonine-protein kinase OXI1 [Solanum lycopersicum]
Solyc02g065550	-1.60876	0.00362136	down	ACI19 protein [Solanum lycopersicum]
Solyc05g041200	-1.60929	2.47554e-05	down	PREDICTED: 4-hydroxyphenylpyruvate dioxygenase-like [Solanum lycopersicum]
Solyc10g078940	-1.61234	0.00265527	down	PREDICTED: probable protein kinase At2g41970 [Solanum lycopersicum]
Solyc01g105310	-1.61259	0.00222609	down	metacaspase 2 [Solanum lycopersicum]
Solyc08g080570	-1.61294	7.78247e-05	down	PREDICTED: bifunctional UDP-glucose 4-epimerase and UDP-xylose 4-epimerase 1 [Solanum lycopersicum]
Solyc03g082375	-1.6152	0.00949435	down	PREDICTED: 60S acidic ribosomal protein P1 [Solanum pennellii]
Solyc01g094120	-1.61542	3.32514e-06	down	PREDICTED: cytochrome P450 704C1-like [Solanum lycopersicum]
Solyc03g006410	-1.61601	0.000195528	down	PREDICTED: uncharacterized protein LOC101259314 [Solanum lycopersicum]
Solyc05g052950	-1.61689	0.0183238	down	PREDICTED: ultraviolet-B receptor UVR8 isoform X1 [Solanum lycopersicum]
Solyc05g014230	-1.61702	4.49107e-05	down	PREDICTED: uncharacterized protein LOC101255095 [Solanum lycopersicum]
Solyc11g013270	-1.6196	0.000644051	down	PREDICTED: uncharacterized protein At1g04910-like [Solanum lycopersicum]
Solyc09g065610	-1.62364	1.01891e-06	down	PREDICTED: BI1-like protein [Solanum pennellii]
Solyc09g065600	-1.62364	1.01891e-06	down	PREDICTED: GDP-mannose transporter GONST4 [Solanum pennellii]
Solyc09g011540	-1.62444	0.000257347	down	PREDICTED: probable glutathione S-transferase [Solanum lycopersicum]
Solyc01g080580	-1.62741	0.00062225	down	PREDICTED: uncharacterized protein LOC101245199 isoform X2 [Solanum lycopersicum]
Solyc01g086870	-1.62902	3.35471e-05	down	PREDICTED: transcription factor bHLH130-like [Solanum lycopersicum]
Solyc10g150101	-1.63086	0.0209982	down	PREDICTED: homeobox-leucine zipper protein ATHB-52-like [Solanum tuberosum]
Solyc07g065450	-1.63213	6.03546e-06	down	PREDICTED: two-pore potassium channel 1 [Solanum lycopersicum]
Solyc10g050960	-1.63322	0.0138293	down	PREDICTED: ethylene-responsive transcription factor ERF109-like [Solanum lycopersicum]
Solyc12g011320	-1.63349	0.000711025	down	PREDICTED: glutathione S-transferase U25-like [Solanum lycopersicum]
Solyc02g071740	-1.63417	0.000840337	down	PREDICTED: serine/threonine-protein kinase HT1-like [Solanum lycopersicum]
Solyc07g049655	-1.63537	5.01837e-05	down	PREDICTED: benzyl alcohol O-benzoyltransferase [Solanum lycopersicum]
Solyc05g007790	-1.63785	0.0111875	down	PREDICTED: casparian strip membrane protein 2 [Solanum lycopersicum]
Solyc01g100980	-1.63798	0.0325223	down	PREDICTED: polygalacturonase At1g48100 isoform X2 [Solanum lycopersicum]
Solyc01g100020	-1.64183	0.0023085	down	PREDICTED: LOW QUALITY PROTEIN: phospholipase D zeta 1 [Solanum lycopersicum]
Solyc02g090400	-1.64212	0.000351451	down	PREDICTED: myb family transcription factor EFM-like [Solanum lycopersicum]
Solyc03g121340	-1.64583	0.000149948	down	hypothetical protein A4A49_24202 [Nicotiana attenuata]
Solyc03g097240	-1.64661	0.000136322	down	PREDICTED: uncharacterized protein LOC101268849 [Solanum lycopersicum]
Solyc02g069065	-1.64693	0.000115513	down	PREDICTED: protein PHLOEM PROTEIN 2-LIKE A9 [Solanum lycopersicum]
Solyc03g114580	-1.64723	8.64321e-08	down	PREDICTED: uridine-cytidine kinase C isoform X1 [Solanum lycopersicum]
Solyc02g077040	-1.6479	0.0310041	down	phytophthora-inhibited protease 1 [Solanum lycopersicum]
Solyc03g025860	-1.64855	0.000498875	down	PREDICTED: 25.3 kDa vesicle transport protein [Solanum lycopersicum]
Solyc08g061060	-1.65244	0.0182933	down	PREDICTED: EG45-like domain containing protein [Solanum lycopersicum]
Solyc02g090500	-1.65566	0.0370056	down	PREDICTED: uncharacterized protein LOC107009425 [Solanum pennellii]
Solyc11g007770	-1.65647	1.98148e-06	down	PREDICTED: glycosyltransferase family protein 64 protein C5 [Solanum lycopersicum]
Solyc03g006490	-1.65863	0.000988587	down	glutaminase domain-containing protein [Solanum lycopersicum]
Solyc09g065540	-1.65969	6.18467e-09	down	biotin carboxyl carrier protein of acetyl-CoA carboxylase [Solanum lycopersicum]
Solyc12g010420	-1.6602	0.0288864	down	PREDICTED: uncharacterized protein LOC104644843 [Solanum lycopersicum]
Solyc03g120690	-1.66326	0.000640572	down	PREDICTED: dynein light chain 1, cytoplasmic-like [Solanum pennellii]
Solyc07g062685	-1.66387	0.0426074	down	PREDICTED: uncharacterized protein LOC101263830 isoform X1 [Solanum lycopersicum]
Solyc05g013160	-1.6785	0.000649279	down	PREDICTED: ribulose-1,5 bisphosphate carboxylase/oxygenase large subunit N-methyltransferase, chloroplastic [Solanum lycopersicum]
Solyc06g064760	-1.67922	0.00118283	down	PREDICTED: putative late blight resistance protein homolog R1B-16 [Solanum lycopersicum]
Solyc01g091110	-1.68072	0.00612016	down	PREDICTED: 21 kDa protein-like [Solanum lycopersicum]
Solyc04g082290	-1.68108	1.7775e-05	down	PREDICTED: uncharacterized protein LOC101255492 [Solanum lycopersicum]
Solyc01g102340	-1.68341	0.00170026	down	PREDICTED: transcription factor MYB35 [Solanum lycopersicum]
Solyc01g108910	-1.68507	0.00018326	down	PREDICTED: CCG-binding protein 1 [Solanum lycopersicum]
Solyc07g007930	-1.68593	4.17261e-06	down	PREDICTED: probable galactinol--sucrose galactosyltransferase 6 isoform X1 [Solanum lycopersicum]
Solyc11g013090	-1.69358	5.39695e-05	down	PREDICTED: uncharacterized protein LOC101249980 [Solanum lycopersicum]
Solyc11g013080	-1.69358	5.39695e-05	down	PREDICTED: ALBINO3-like protein 3, mitochondrial isoform X8 [Solanum lycopersicum]
Solyc11g013060	-1.69358	5.39695e-05	down	PREDICTED: ALBINO3-like protein 2, chloroplastic isoform X5 [Solanum lycopersicum]
Solyc09g075045	-1.69512	0.0305344	down	hypothetical protein EMIHUDRAFT_314476 [Emiliania huxleyi CCMP1516]
Solyc08g062180	-1.69632	9.34959e-05	down	PREDICTED: protein BIG GRAIN 1-like A [Solanum lycopersicum]
Solyc04g063350	-1.69669	0.00803061	down	PREDICTED: 2-oxoisovalerate dehydrogenase subunit alpha 1, mitochondrial isoform X1 [Solanum lycopersicum]
Solyc03g111140	-1.69718	1.80073e-07	down	PREDICTED: malate synthase, glyoxysomal [Solanum lycopersicum]
Solyc03g111130	-1.69718	1.80073e-07	down	PREDICTED: malate synthase, glyoxysomal [Solanum lycopersicum]
Solyc12g005920	-1.69786	0.0424158	down	PREDICTED: fimbrin-5 [Solanum lycopersicum]
Solyc06g036100	-1.6994	9.90056e-09	down	PREDICTED: putative transporter arsB [Solanum lycopersicum]
Solyc01g150102	-1.70183	0.0230558	down	PREDICTED: TATA-box-binding protein-like [Solanum pennellii]
Solyc05g055010	-1.70383	0.000618232	down	PREDICTED: RNA-binding protein 42 [Solanum lycopersicum]
Solyc10g007075	-1.70452	0.00682092	down	PREDICTED: homeobox-leucine zipper protein ATHB-52-like [Solanum tuberosum]
Solyc10g084170	-1.70503	0.00320411	down	PREDICTED: BAG family molecular chaperone regulator 5, mitochondrial-like [Solanum lycopersicum]
Solyc03g082370	-1.70514	0.00018326	down	PREDICTED: uncharacterized protein LOC101248276 [Solanum lycopersicum]
Solyc05g052750	-1.70685	1.64218e-05	down	PREDICTED: uncharacterized protein LOC101254095 [Solanum lycopersicum]
Solyc02g076980	-1.71107	0.0217658	down	cysteine protease precursor [Solanum lycopersicum]
Solyc06g072430	-1.7123	0.00179844	down	PREDICTED: uncharacterized protein LOC104648101 [Solanum lycopersicum]
Solyc01g102960	-1.71336	0.00723045	down	PREDICTED: 22.7 kDa class IV heat shock protein-like [Solanum lycopersicum]
Solyc01g056850	-1.71492	3.2109e-05	down	PREDICTED: CTP synthase-like isoform X1 [Solanum lycopersicum]
Solyc02g083290	-1.71529	6.18467e-09	down	Hop-interacting protein THI135 [Solanum lycopersicum]
Solyc02g078500	-1.71849	3.41709e-07	down	PREDICTED: stem-specific protein TSJT1-like isoform X3 [Solanum lycopersicum]
Solyc11g012360	-1.71869	0.00434634	down	tonoplast dicarboxylate transporter-like [Solanum lycopersicum]
Solyc04g076880	-1.71878	0.000825484	down	phosphoenolpyruvate carboxykinase [Solanum lycopersicum]
Solyc03g081330	-1.72067	0.000301073	down	PREDICTED: uncharacterized protein LOC107014669 [Solanum pennellii]
Solyc06g082450	-1.72172	0.0495828	down	PREDICTED: transcription repressor OFP17 [Solanum lycopersicum]
Solyc12g005670	-1.72225	1.53427e-09	down	HAK5 [Solanum lycopersicum]
Solyc06g063060	-1.72294	0.00313077	down	uncharacterized protein LOC101253198 [Solanum lycopersicum]
Solyc03g111300	-1.7261	0.000134231	down	PREDICTED: cytochrome P450 94B3-like [Solanum lycopersicum]
Solyc01g099370	-1.72731	0.000104731	down	PREDICTED: protein SRC2 homolog [Solanum lycopersicum]
Solyc11g066160	-1.72977	0.000105162	down	Histone domain-containing protein, partial [Cephalotus follicularis]
Solyc03g096840	-1.73044	0.000138081	down	PREDICTED: uncharacterized protein LOC101245530 isoform X1 [Solanum lycopersicum]
Solyc02g094210	-1.7327	0.0354213	down	PREDICTED: uncharacterized protein LOC107860777 [Capsicum annuum]
Solyc05g009340	-1.73301	4.82894e-05	down	PREDICTED: uncharacterized protein LOC104647284 [Solanum lycopersicum]
Solyc11g045230	-1.73418	4.35297e-06	down	PREDICTED: probable E3 ubiquitin-protein ligase BAH1-like 1 [Solanum lycopersicum]
Solyc02g081370	-1.7352	0.00111311	down	PREDICTED: butyrate--CoA ligase AAE11, peroxisomal-like isoform X3 [Solanum lycopersicum]
Solyc06g062390	-1.73764	0.0105444	down	PREDICTED: acid phosphatase 1 [Solanum lycopersicum]
Solyc02g090440	-1.73772	0.00210068	down	hypothetical protein BC332_05704 [Capsicum chinense]
Solyc11g008010	-1.73985	3.61706e-07	down	NAM-like protein [Solanum lycopersicum]
Solyc09g092690	-1.74164	0.00265157	down	PREDICTED: 70 kDa peptidyl-prolyl isomerase [Solanum lycopersicum]
Solyc02g069190	-1.74804	0.000954338	down	iron-regulated transporter 2 precursor (IRT2) [Solanum lycopersicum]
Solyc04g082475	-1.75007	1.78897e-05	down	PREDICTED: catalase isozyme 3-like [Solanum lycopersicum]
Solyc03g096410	-1.75109	0.00483114	down	hypothetical protein A4A49_02974 [Nicotiana attenuata]
Solyc01g073710	-1.7557	1.18093e-05	down	PREDICTED: uncharacterized protein LOC101248133 [Solanum lycopersicum]
Solyc03g119180	-1.75578	0.0362297	down	hypothetical protein A4A49_27854 [Nicotiana attenuata]
Solyc06g054640	-1.75723	2.26007e-07	down	PREDICTED: uncharacterized protein LOC101243792 isoform X1 [Solanum lycopersicum]
Solyc11g066100	-1.75782	0.00272226	down	PREDICTED: heat shock cognate 70 kDa protein [Solanum lycopersicum]
Solyc02g094400	-1.75799	2.0751e-05	down	PREDICTED: glycerophosphodiester phosphodiesterase GDPD1, chloroplastic [Solanum lycopersicum]
Solyc02g076850	-1.75868	0.00271628	down	PREDICTED: dof zinc finger protein DOF1.5 [Solanum lycopersicum]
Solyc09g082670	-1.7612	0.0312561	down	PREDICTED: heat stress transcription factor A-6b [Solanum lycopersicum]
Solyc09g008620	-1.76223	0.0118208	down	PREDICTED: polyadenylate-binding protein 7 [Solanum lycopersicum]
Solyc05g017760	-1.76261	0.00061473	down	PREDICTED: acetyl-CoA acetyltransferase, cytosolic 1 [Solanum lycopersicum]
Solyc09g011110	-1.766	0.0037043	down	PREDICTED: probable transcriptional regulator RABBIT EARS [Solanum pennellii]
Solyc02g081360	-1.76926	6.56211e-05	down	PREDICTED: butyrate--CoA ligase AAE11, peroxisomal-like isoform X3 [Solanum lycopersicum]
Solyc12g056980	-1.77305	1.85484e-06	down	PREDICTED: ethylene-responsive transcription factor RAP2-13-like [Solanum lycopersicum]
Solyc01g108680	-1.77339	0.000783962	down	PREDICTED: polyneuridine-aldehyde esterase isoform X2 [Solanum lycopersicum]
Solyc06g054540	-1.77598	2.26379e-05	down	PREDICTED: E3 ubiquitin-protein ligase MIEL1 [Solanum lycopersicum]
Solyc07g044970	-1.77863	0.00598461	down	PREDICTED: uncharacterized protein LOC107878034 isoform X2 [Capsicum annuum]
Solyc02g069810	-1.77958	0.00623311	down	PREDICTED: protein ANTI-SILENCING 1-like isoform X1 [Solanum lycopersicum]
Solyc04g015120	-1.77977	8.75862e-05	down	PREDICTED: U-box domain-containing protein 36 [Solanum lycopersicum]
Solyc09g092130	-1.78247	0.0097154	down	sucrose-phosphate synthase B [Solanum lycopersicum]
Solyc12g017870	-1.78294	0.00851033	down	PREDICTED: peroxidase 5-like [Solanum lycopersicum]
Solyc06g053290	-1.78378	0.0018051	down	PREDICTED: auxin-responsive protein SAUR32 [Solanum lycopersicum]
Solyc08g062360	-1.7843	0.0352914	down	PREDICTED: ankyrin repeat-containing protein At5g02620-like [Solanum lycopersicum]
Solyc03g121530	-1.7883	0.000130994	down	Ribonuclease III [Solanum lycopersicum]
Solyc02g081540	-1.78913	0.0319869	down	PREDICTED: uncharacterized protein LOC104645784 [Solanum lycopersicum]
Solyc07g017405	-1.78923	0.000348599	down	PREDICTED: uncharacterized protein LOC107025669 [Solanum pennellii]
Solyc01g110080	-1.78955	0.00218698	down	PREDICTED: probable E3 ubiquitin-protein ligase RNF217 [Solanum pennellii]
Solyc02g037500	-1.79202	0.0108785	down	PREDICTED: probable acyl-activating enzyme 6 [Solanum lycopersicum]
Solyc07g009030	-1.79218	6.69139e-07	down	PREDICTED: defensin D1-like [Solanum pennellii]
Solyc10g083880	-1.79247	9.04586e-07	down	PREDICTED: aquaporin TIP1-1 [Solanum lycopersicum]
Solyc03g117630	-1.79773	0.00445125	down	PREDICTED: heat shock 70 kDa protein 5 [Solanum lycopersicum]
Solyc12g042730	-1.80045	0.0111542	down	PREDICTED: VQ motif-containing protein 11-like [Solanum lycopersicum]
Solyc02g084840	-1.80291	0.00356018	down	PREDICTED: late embryogenesis abundant protein-like [Solanum pennellii]
Solyc05g052410	-1.8059	4.29808e-06	down	ethylene-responsive transcription factor 1 [Solanum lycopersicum]
Solyc06g064500	-1.80918	1.16332e-05	down	PREDICTED: trans-resveratrol di-O-methyltransferase-like [Solanum lycopersicum]
Solyc11g039930	-1.80992	0.0438289	down	PREDICTED: glutathione S-transferase DHAR1, mitochondrial-like [Solanum lycopersicum]
Solyc08g065670	-1.8111	0.00423522	down	PREDICTED: probable protein phosphatase 2C 72 [Solanum lycopersicum]
Solyc11g007990	-1.81994	0.00068128	down	malate dehydrogenase [Solanum lycopersicum]
Solyc08g079020	-1.82293	5.67714e-05	down	PREDICTED: adenine phosphoribosyltransferase 4 [Solanum lycopersicum]
Solyc05g150109	-1.82482	0.0273619	down	PREDICTED: uncharacterized protein LOC104229469 [Nicotiana sylvestris]
Solyc02g033060	-1.82767	0.00068128	down	PREDICTED: uncharacterized protein LOC101250461 [Solanum lycopersicum]
Solyc01g107120	-1.82894	0.00430537	down	PREDICTED: uncharacterized protein LOC101265870 [Solanum lycopersicum]
Solyc07g042930	-1.82917	3.41255e-07	down	PREDICTED: rhomboid-like protein 14, mitochondrial [Solanum lycopersicum]
Solyc03g098020	-1.83061	3.35515e-05	down	PREDICTED: monoglyceride lipase [Solanum lycopersicum]
Solyc09g074350	-1.8311	0.000334773	down	PREDICTED: transcription initiation factor TFIID subunit 11 [Solanum tuberosum]
Solyc01g080050	-1.83344	0.0305442	down	PREDICTED: transcription factor MUTE [Solanum lycopersicum]
Solyc08g008045	-1.8363	0.00240249	down	probable aquaporin PIP-type pTOM75 [Solanum lycopersicum]
Solyc01g094910	-1.83749	0.000609983	down	ferric-chelate reductase [Solanum lycopersicum](FRO1)
Solyc05g014210	-1.84024	0.00272619	down	PREDICTED: GDSL esterase/lipase At3g48460-like isoform X3 [Solanum lycopersicum]
Solyc03g044820	-1.84088	0.0216444	down	PREDICTED: salicylic acid-binding protein 2 isoform X1 [Solanum lycopersicum]
Solyc07g055720	-1.84093	0.0154601	down	PREDICTED: uncharacterized protein LOC101259555 isoform X2 [Solanum lycopersicum]
Solyc05g050550	-1.84107	7.78247e-05	down	PREDICTED: uncharacterized protein At4g00950-like [Solanum lycopersicum]
Solyc05g050790	-1.84203	0.00568946	down	PREDICTED: ethylene-responsive transcription factor 13-like [Solanum lycopersicum]
Solyc08g080540	-1.84232	7.43358e-06	down	PREDICTED: heat stress transcription factor B-2b [Solanum lycopersicum]
Solyc04g055140	-1.84619	0.0107682	down	PREDICTED: uncharacterized protein LOC107017388 [Solanum pennellii]
Solyc04g011467	-1.84697	0.000161648	down	PREDICTED: CASP-like protein 4D1 isoform X1 [Solanum lycopersicum]
Solyc02g083280	-1.84716	4.27189e-07	down	PREDICTED: thiosulfate sulfurtransferase 16, chloroplastic isoform X2 [Solanum lycopersicum]
Solyc11g006455	-1.84758	0.00209874	down	PREDICTED: CASP-like protein 4D1 [Solanum lycopersicum]
Solyc02g069250	-1.84778	0.00295079	down	PREDICTED: probable cinnamyl alcohol dehydrogenase 6 [Solanum lycopersicum]
Solyc11g006750	-1.84985	0.000383129	down	PREDICTED: uncharacterized protein At2g27730, mitochondrial [Solanum lycopersicum]
Solyc11g006730	-1.84985	0.000383129	down	PREDICTED: putative germin-like protein 9-2 [Solanum lycopersicum]
Solyc04g009690	-1.85102	4.29394e-05	down	PREDICTED: disease resistance protein RPP13-like [Solanum lycopersicum]
Solyc02g032030	-1.85135	0.0431899	down	PREDICTED: dirigent protein 22-like [Solanum lycopersicum]
Solyc02g090020	-1.85446	9.24392e-07	down	stress regulated protein isoform 2 [Solanum virginianum]
Solyc02g088610	-1.85748	6.40048e-05	down	heat shock protein [Solanum lycopersicum]
Solyc08g067300	-1.85891	0.00176799	down	PREDICTED: F-box only protein 13-like [Solanum pennellii]
Solyc01g106830	-1.8648	0.00318089	down	PREDICTED: phytosulfokines-like [Solanum lycopersicum]
Solyc01g098930	-1.87292	2.15498e-05	down	PREDICTED: cyclin-P3-1 isoform X1 [Solanum lycopersicum]
Solyc00g500105	-1.87653	0.0404642	down	PREDICTED: uncharacterized mitochondrial protein AtMg01010 [Solanum tuberosum]
Solyc02g078150	-1.88025	5.08196e-05	down	PREDICTED: uncharacterized protein LOC107009366 [Solanum pennellii]
Solyc10g086570	-1.88292	8.07103e-12	down	uncharacterized protein LOC778362 [Solanum lycopersicum]
Solyc06g083160	-1.88416	0.0430085	down	PREDICTED: uncharacterized protein LOC101264023 [Solanum lycopersicum]
Solyc04g081560	-1.88519	3.74851e-05	down	PREDICTED: pathogenesis-related protein 5 [Solanum lycopersicum]
Solyc07g045190	-1.88556	4.9466e-07	down	PREDICTED: probable E3 ubiquitin-protein ligase XERICO isoform X2 [Solanum lycopersicum]
Solyc06g019200	-1.89141	0.000212216	down	PREDICTED: probable zinc metalloprotease EGY2, chloroplastic isoform X2 [Solanum lycopersicum]
Solyc03g007380	-1.89176	5.2961e-06	down	PREDICTED: probable WRKY transcription factor 41 [Solanum lycopersicum]
Solyc07g065980	-1.89243	2.60629e-09	down	alkaline alpha-galactosidase seed imbibition protein [Solanum lycopersicum]
Solyc12g013610	-1.89258	0.00508151	down	PREDICTED: uncharacterized protein LOC101258040 [Solanum lycopersicum]
Solyc09g074610	-1.8992	0.0077836	down	PREDICTED: NAD(P)H-quinone oxidoreductase subunit T, chloroplastic [Solanum lycopersicum]
Solyc02g077670	-1.90109	3.9366e-05	down	PREDICTED: dnaJ protein homolog 1 [Solanum lycopersicum]
Solyc01g073800	-1.90154	5.38977e-09	down	PREDICTED: uncharacterized protein LOC101254632 [Solanum lycopersicum]
Solyc02g087920	-1.91249	4.06863e-05	down	PREDICTED: putative NAC domain-containing protein 94 [Solanum lycopersicum]
Solyc03g113940	-1.91803	0.0191092	down	PREDICTED: calmodulin-binding protein 60 A-like [Solanum pennellii]
Solyc11g006710	-1.92024	1.22211e-07	down	PREDICTED: cationic amino acid transporter 7, chloroplastic [Solanum lycopersicum]
Solyc06g071750	-1.92169	0.00083243	down	PREDICTED: uncharacterized protein LOC101267816 [Solanum lycopersicum]
Solyc11g071740	-1.92225	0.000184371	down	PREDICTED: putative calcium-binding protein CML19 [Solanum lycopersicum]
Solyc11g005100	-1.92303	0.038581	down	PREDICTED: NAD kinase 2, chloroplastic-like [Solanum lycopersicum]
Solyc01g073700	-1.92366	0.000241397	down	PREDICTED: AAA-ATPase At4g30250-like [Solanum pennellii]
Solyc06g068500	-1.92975	6.68444e-05	down	PREDICTED: chaperone protein dnaJ 8, chloroplastic-like [Solanum lycopersicum]
Solyc03g116100	-1.93052	3.11034e-05	down	PREDICTED: myb-related protein 306 [Solanum lycopersicum]
Solyc02g078370	-1.93402	0.0083017	down	PREDICTED: anther-specific protein TA-29-like [Solanum lycopersicum]
Solyc07g009050	-1.94032	1.20218e-06	down	PREDICTED: defensin D1-like [Solanum pennellii]
Solyc03g098490	-1.94058	0.00510713	down	PREDICTED: uncharacterized protein LOC101258541 [Solanum lycopersicum]
Solyc08g028690	-1.94195	0.00218437	down	PREDICTED: secoisolariciresinol dehydrogenase-like isoform X1 [Solanum lycopersicum]
Solyc03g121080	-1.94248	0.00400772	down	PREDICTED: uncharacterized protein LOC101253763 [Solanum lycopersicum]
Solyc12g044330	-1.94314	3.46885e-07	down	PREDICTED: aquaporin TIP2-1-like [Solanum pennellii]
Solyc03g025720	-1.94847	0.0105628	down	PREDICTED: oxalate--CoA ligase-like [Solanum lycopersicum]
Solyc11g073055	-1.95136	0.000778992	down	PREDICTED: zinc finger protein ZAT11-like [Solanum pennellii]
Solyc05g009300	-1.9515	0.0107914	down	PREDICTED: uncharacterized protein LOC101253483 [Solanum lycopersicum]
Solyc07g053360	-1.9529	1.6561e-05	down	PREDICTED: seed biotin-containing protein SBP65-like [Solanum lycopersicum]
Solyc10g078770	-1.95321	0.0475634	down	protein LE25 [Solanum lycopersicum]
Solyc03g013440	-1.95535	2.15157e-06	down	PREDICTED: vacuolar amino acid transporter 1-like isoform X4 [Solanum lycopersicum]
Solyc05g053100	-1.95604	1.03444e-09	down	PREDICTED: dihydrolipoyl dehydrogenase 1, chloroplastic isoform X1 [Solanum lycopersicum]
Solyc00g500182	-1.9561	0.0312556	down	PREDICTED: uncharacterized mitochondrial protein AtMg01010 [Solanum tuberosum]
Solyc01g091160	-1.95912	8.67196e-07	down	arginase 1 [Solanum lycopersicum]
Solyc05g046270	-1.96151	0.00151924	down	PREDICTED: uncharacterized protein LOC101266224 [Solanum lycopersicum]
Solyc06g076290	-1.96237	1.24939e-05	down	Scarecrow-like protein 30 [Capsicum chinense]
Solyc07g054210	-1.96453	4.69788e-06	down	protochlorophyllide reductase [Solanum lycopersicum]
Solyc06g076570	-1.96496	0.00132471	down	class I small heat shock protein [Solanum lycopersicum]
Solyc02g065280	-1.9669	0.0400415	down	PREDICTED: salicylic acid-binding protein 2 [Solanum lycopersicum]
Solyc04g054890	-1.96868	1.75132e-08	down	PREDICTED: acyl-coenzyme A oxidase 2, peroxisomal [Solanum lycopersicum]
Solyc05g051610	-1.97133	6.17991e-11	down	PREDICTED: U-box domain-containing protein 35 [Solanum lycopersicum]
Solyc03g098760	-1.97272	0.0138507	down	PREDICTED: serine protease inhibitor 5-like [Solanum lycopersicum]
Solyc11g007520	-1.97587	0.00471064	down	PREDICTED: uncharacterized protein LOC107003558 [Solanum pennellii]
Solyc12g013510	-1.98416	0.00523757	down	PREDICTED: histone H2B-like [Solanum lycopersicum]
Solyc03g115230	-1.98501	0.000306897	down	PREDICTED: chaperone protein ClpB1 [Solanum lycopersicum]
Solyc00g500262	-1.98518	0.0270257	down	PREDICTED: uncharacterized mitochondrial protein AtMg01010 [Solanum tuberosum]
Solyc02g076770	-1.98549	0.040698	down	hypothetical protein T459_05520 [Capsicum annuum]
Solyc06g065750	-1.9886	0.000239014	down	PREDICTED: serine/threonine-protein kinase ppk11-like [Solanum pennellii]
Solyc03g044960	-1.99115	0.00123988	down	PREDICTED: calcium uniporter protein 1, mitochondrial-like [Solanum lycopersicum]
Solyc08g062437	-1.99203	0.000468949	down	class II small heat shock protein Le-HSP17.6 [Solanum lycopersicum]
Solyc10g075160	-1.9921	7.90269e-07	down	PREDICTED: ferredoxin [Solanum lycopersicum]
Solyc04g081530	-1.99968	1.76654e-06	down	DNAJ-like protein [Solanum lycopersicum]
Solyc05g014220	-2.00596	5.18211e-05	down	PREDICTED: uncharacterized protein LOC107805919 [Nicotiana tabacum]
Solyc01g097570	-2.01807	7.49371e-06	down	PREDICTED: dachshund homolog 1-like [Solanum lycopersicum]
Solyc03g031880	-2.02262	0.000429131	down	PREDICTED: probable polyamine oxidase 4 [Solanum lycopersicum]
Solyc00g500257	-2.02441	0.0183735	down	PREDICTED: uncharacterized mitochondrial protein AtMg01010 [Solanum tuberosum]
Solyc06g050520	-2.0296	0.0123952	down	dehydration responsive element binding protein [Solanum lycopersicum]
Solyc00g500243	-2.03035	0.0377047	down	PREDICTED: uncharacterized protein LOC101264997, partial [Solanum lycopersicum]
Solyc08g068190	-2.03232	0.0291744	down	PREDICTED: aldehyde dehydrogenase family 2 member B7, mitochondrial-like [Solanum lycopersicum]
Solyc09g075610	-2.03316	1.75141e-08	down	PREDICTED: GATA transcription factor 23-like [Solanum lycopersicum]
Solyc11g072230	-2.03334	0.0194589	down	PREDICTED: glucan endo-1,3-beta-glucosidase [Solanum lycopersicum]
Solyc09g075630	-2.03946	0.00146402	down	hypothetical protein CQW23_22338 [Capsicum baccatum]
Solyc03g096050	-2.03976	0.0272924	down	PREDICTED: protein DOWNY MILDEW RESISTANCE 6 [Solanum lycopersicum]
Solyc01g005850	-2.04361	0.00246489	down	PREDICTED: extensin-3-like isoform X1 [Solanum lycopersicum]
Solyc02g072480	-2.04719	0.0315916	down	PREDICTED: probable LRR receptor-like serine/threonine-protein kinase At3g47570 [Solanum pennellii]
Solyc02g072470	-2.04719	0.0315916	down	PREDICTED: probable LRR receptor-like serine/threonine-protein kinase At3g47570 [Solanum lycopersicum]
Solyc03g112200	-2.05285	0.00182922	down	hypothetical protein A4A49_06396 [Nicotiana attenuata]
Solyc02g067935	-2.05643	3.49987e-05	down	PREDICTED: uncharacterized protein LOC102596135 [Solanum tuberosum]
Solyc06g050160	-2.05781	0.00746964	down	PREDICTED: homeobox-leucine zipper protein ROC5-like [Solanum lycopersicum]
Solyc02g079240	-2.058	0.00565611	down	PREDICTED: uncharacterized protein LOC107010626 [Solanum pennellii]
Solyc12g008740	-2.05877	0.0201672	down	PREDICTED: 1-aminocyclopropane-1-carboxylate synthase 7 [Solanum lycopersicum]
Solyc01g105300	-2.06519	2.99973e-08	down	PREDICTED: metacaspase-3-like [Solanum lycopersicum]
Solyc11g051176	-2.06632	0.0117371	down	unnamed protein product [Fusarium graminearum]
Solyc03g093270	-2.0721	1.83083e-06	down	PREDICTED: aldo-keto reductase family 4 member C9-like [Solanum lycopersicum]
Solyc02g071070	-2.07781	0.0201409	down	PREDICTED: cation/H(+) antiporter 18-like [Solanum lycopersicum]
Solyc07g061730	-2.07977	0.0304841	down	gibberellin 2-oxidase [Solanum lycopersicum]
Solyc01g091100	-2.07984	0.00034039	down	PREDICTED: 21 kDa protein-like [Solanum lycopersicum]
Solyc01g087990	-2.08064	8.5009e-13	down	PREDICTED: agamous-like MADS-box protein AGL15 isoform X2 [Solanum lycopersicum]
Solyc07g008280	-2.08507	0.00155344	down	PREDICTED: uncharacterized protein LOC101249561 [Solanum lycopersicum]
Solyc10g005460	-2.09171	0.00133368	down	PREDICTED: transcription factor MYB3-like [Solanum lycopersicum]
Solyc04g071690	-2.09822	3.08277e-05	down	PREDICTED: ribonuclease P protein subunit p25-like protein [Solanum lycopersicum]
Solyc03g111830	-2.10599	2.52584e-08	down	PREDICTED: protein-L-isoaspartate O-methyltransferase 1 [Solanum lycopersicum]
Solyc09g066360	-2.10787	0.0421667	down	PREDICTED: ethylene-responsive transcription factor 1B [Solanum lycopersicum]
Solyc02g069440	-2.10931	0.026291	down	PREDICTED: LOB domain-containing protein 4 [Solanum lycopersicum]
Solyc03g097940	-2.11088	2.06419e-05	down	PREDICTED: potassium channel SKOR-like [Solanum lycopersicum]
Solyc05g008640	-2.11094	0.0325667	down	PREDICTED: E3 ubiquitin-protein ligase RHA2A-like [Solanum lycopersicum]
Solyc01g111790	-2.11543	0.00106864	down	PREDICTED: serine/threonine protein phosphatase 2A 57 kDa regulatory subunit B&apos; beta isoform-like [Solanum pennellii]
Solyc03g097840	-2.11786	2.01543e-07	down	PREDICTED: mitochondrial phosphate carrier protein 3, mitochondrial [Solanum lycopersicum]
Solyc11g011600	-2.11929	6.69139e-07	down	PREDICTED: putative GEM-like protein 8 [Solanum pennellii]
Solyc09g008590	-2.12216	0.0231878	down	PREDICTED: pistil-specific extensin-like protein [Solanum lycopersicum]
Solyc02g081560	-2.12492	0.000183048	down	PREDICTED: uncharacterized protein LOC101260892 [Solanum lycopersicum]
Solyc11g071760	-2.12778	0.0201672	down	regulator of gene silencing [Solanum lycopersicum]
Solyc12g044950	-2.12813	0.00727507	down	lipid desaturase-like protein [Solanum lycopersicum]
Solyc09g007510	-2.13214	9.59191e-05	down	clade VIII lectin receptor kinase [Solanum lycopersicum]
Solyc05g015370	-2.13392	0.0475634	down	PREDICTED: HORMA domain-containing protein 1 [Solanum tuberosum]
Solyc01g073810	-2.14083	2.81689e-11	down	PREDICTED: uncharacterized protein LOC101249296 [Solanum lycopersicum]
Solyc01g106140	-2.14417	0.000684346	down	PREDICTED: uncharacterized protein LOC101247870 [Solanum lycopersicum]
Solyc12g008850	-2.15985	0.00319396	down	PREDICTED: probable polyamine oxidase 5 [Solanum lycopersicum]
Solyc06g072630	-2.16621	0.019382	down	PREDICTED: bidirectional sugar transporter SWEET9-like [Solanum lycopersicum]
Solyc09g075960	-2.16699	0.00131028	down	PREDICTED: uncharacterized protein LOC101254730 [Solanum lycopersicum]
Solyc02g064770	-2.16868	0.00659761	down	PREDICTED: probable esterase KAI2 [Solanum lycopersicum]
Solyc11g066090	-2.17421	0.000710034	down	PREDICTED: uncharacterized protein LOC101255759 [Solanum lycopersicum]
Solyc05g054840	-2.17555	0.000978594	down	PREDICTED: UPF0769 protein C21orf59 homolog isoform X2 [Solanum lycopersicum]
Solyc00g500351	-2.1765	0.0101853	down	PREDICTED: uncharacterized mitochondrial protein AtMg01010 [Solanum tuberosum]
Solyc05g007760	-2.18155	1.69489e-07	down	PREDICTED: uncharacterized protein LOC101244286 [Solanum lycopersicum]
Solyc04g014480	-2.18232	0.000629569	down	PREDICTED: 15.7 kDa heat shock protein, peroxisomal [Solanum lycopersicum]
Solyc12g088200	-2.19485	1.56198e-10	down	PREDICTED: inositol-tetrakisphosphate 1-kinase 3 isoform X1 [Solanum lycopersicum]
Solyc04g077180	-2.20143	1.48438e-10	down	PREDICTED: putative lipase YDL109C [Solanum lycopersicum]
Solyc03g079980	-2.20465	0.00968326	down	PREDICTED: uncharacterized protein LOC101255968 [Solanum lycopersicum]
Solyc01g066520	-2.20512	5.76079e-06	down	PREDICTED: lipoamide acyltransferase component of branched-chain alpha-keto acid dehydrogenase complex, mitochondrial [Solanum lycopersicum]
Solyc01g100440	-2.21062	0.0168916	down	PREDICTED: uncharacterized protein LOC104644784 isoform X1 [Solanum lycopersicum]
Solyc01g057000	-2.21381	2.46208e-07	down	universal stress protein isoform 1 [Solanum lycopersicum]
Solyc01g095640	-2.21449	0.00673601	down	PREDICTED: transcription factor TRY [Solanum lycopersicum]
Solyc02g079930	-2.21466	8.97596e-08	down	phosphosulfolactate synthase-related protein [Solanum lycopersicum]
Solyc12g099950	-2.21505	0.0389604	down	PREDICTED: receptor-like protein 12 [Solanum tuberosum]
Solyc07g026680	-2.21722	1.57854e-06	down	PREDICTED: myb-like protein J [Solanum lycopersicum]
Solyc05g055320	-2.22228	0.00374408	down	PREDICTED: peroxidase 5-like [Solanum lycopersicum]
Solyc02g079180	-2.22581	0.00035151	down	PREDICTED: heat stress transcription factor A-1b-like isoform X1 [Solanum lycopersicum]
Solyc00g500294	-2.23826	0.045116	down	maturase K, partial (chloroplast) [Vaccinium oxycoccos]
Solyc02g092030	-2.23855	0.01146	down	PREDICTED: DUF21 domain-containing protein At2g14520-like [Solanum lycopersicum]
Solyc04g082010	-2.24451	0.000309057	down	plastocyanin, chloroplastic [Solanum lycopersicum]
Solyc11g027840	-2.24814	2.12584e-05	down	PREDICTED: carboxymethylenebutenolidase homolog [Solanum lycopersicum]
Solyc10g086490	-2.25249	2.73937e-15	down	PREDICTED: probable protein phosphatase 2C 4 [Solanum lycopersicum]
Solyc06g050860	-2.25273	3.65262e-07	down	PREDICTED: BTB/POZ domain-containing protein At3g56230 [Solanum lycopersicum]
Solyc01g096400	-2.25966	0.00366982	down	PREDICTED: uncharacterized protein LOC101265170 [Solanum lycopersicum]
Solyc00g500241	-2.27795	0.0398523	down	cytochrome C biogenesis protein CcmFC protein [Medicago truncatula]
Solyc04g082540	-2.28346	0.0361278	down	PREDICTED: transport and Golgi organization 2 homolog [Solanum lycopersicum]
Solyc03g123540	-2.28891	0.000112473	down	PREDICTED: 17.4 kDa class III heat shock protein [Solanum lycopersicum]
Solyc03g121540	-2.28898	1.55851e-06	down	beta-galactosidase precursor [Solanum lycopersicum]
Solyc06g076520	-2.28938	2.60967e-05	down	17.8 kDa class I heat shock protein [Solanum lycopersicum]
Solyc04g074400	-2.28962	0.0195509	down	PREDICTED: protein EXORDIUM-like [Solanum lycopersicum]
Solyc07g061800	-2.29397	0.0154384	down	PREDICTED: heme-binding protein 2-like [Solanum lycopersicum]
Solyc12g010585	-2.29434	0.000104731	down	PREDICTED: uncharacterized protein LOC107061081 [Solanum tuberosum]
Solyc01g010180	-2.29507	0.0271014	down	PREDICTED: uncharacterized protein LOC101260464 [Solanum lycopersicum]
Solyc01g080680	-2.29536	4.49164e-08	down	PREDICTED: sugar transporter ERD6-like 16 [Solanum lycopersicum]
Solyc12g035190	-2.30101	0.00170413	down	PREDICTED: anthranilate phosphoribosyltransferase, chloroplastic-like isoform X1 [Solanum lycopersicum]
Solyc10g044520	-2.30971	0.00364923	down	ferredoxin-1, chloroplastic [Solanum lycopersicum]
Solyc03g111290	-2.3104	0.000307428	down	PREDICTED: cytochrome P450 94B3-like [Solanum lycopersicum]
Solyc03g031470	-2.31412	0.0350698	down	PREDICTED: anthocyanidin reductase [Solanum lycopersicum]
Solyc09g090760	-2.32034	2.57774e-05	down	PREDICTED: probable folate-biopterin transporter 8, chloroplastic isoform X1 [Solanum lycopersicum]
Solyc09g089975	-2.32124	0.0386304	down	PREDICTED: acanthoscurrin-2-like [Solanum lycopersicum]
Solyc02g085620	-2.33568	9.16062e-06	down	PREDICTED: serine/threonine-protein kinase HT1-like [Solanum lycopersicum]
Solyc08g062960	-2.34258	4.20177e-09	down	PREDICTED: heat shock factor protein HSF30 [Solanum lycopersicum]
Solyc08g062950	-2.34258	4.20177e-09	down	PREDICTED: cytochrome P450 711A1 [Solanum lycopersicum]
Solyc04g018130	-2.34991	6.31818e-06	down	--
Solyc02g150141	-2.35329	0.000200205	down	PREDICTED: cytochrome c oxidase subunit 5C-like [Solanum lycopersicum]
Solyc00g500070	-2.36543	0.0367154	down	clp protease proteolytic subunit (chloroplast) [Solanum lycopersicum]
Solyc08g150131	-2.3677	0.023636	down	--
Solyc07g006560	-2.37096	0.000111006	down	PREDICTED: ribonuclease MC-like [Solanum lycopersicum]
Solyc06g051550	-2.37305	3.41e-06	down	bHLH transcriptional regulator (Fer) [Solanum lycopersicum]
Solyc06g060300	-2.37943	4.02805e-09	down	PREDICTED: uncharacterized protein LOC101261721 [Solanum lycopersicum]
Solyc09g015020	-2.37987	0.000200753	down	PREDICTED: 17.3 kDa class I heat shock protein-like [Solanum lycopersicum]
Solyc09g015000	-2.37987	0.000200753	down	PREDICTED: 18.2 kDa class I heat shock protein-like [Solanum lycopersicum]
Solyc05g048740	-2.38525	0.0016327	down	PREDICTED: LOB domain-containing protein 1-like [Solanum lycopersicum]
Solyc00g500106	-2.40152	0.0268955	down	hypothetical protein TSUD_198880 [Trifolium subterraneum]
Solyc11g044840	-2.40817	0.00122646	down	PREDICTED: aminotransferase ALD1 [Solanum lycopersicum]
Solyc00g500224	-2.41181	0.0363666	down	cytochrome C biogenesis protein CcmFC protein [Medicago truncatula]
Solyc04g055150	-2.41541	0.000569691	down	PREDICTED: uncharacterized protein LOC107017388 [Solanum pennellii]
Solyc00g500244	-2.422	0.0382106	down	cytochrome c oxidase subunit 2 [Capsicum baccatum]
Solyc02g036370	-2.42639	6.28367e-05	down	PREDICTED: protein REVEILLE 1 [Solanum lycopersicum]
Solyc01g005860	-2.43319	0.000111786	down	PREDICTED: extensin-2-like [Solanum tuberosum]
Solyc01g014140	-2.43632	0.0174827	down	PREDICTED: receptor-like protein 12 isoform X1 [Solanum tuberosum]
Solyc06g043250	-2.4466	0.00358985	down	PREDICTED: U-box domain-containing protein 35-like isoform X2 [Solanum lycopersicum]
Solyc03g113810	-2.44984	0.00717053	down	hypothetical protein A4A49_30849 [Nicotiana attenuata]
Solyc05g014280	-2.45165	2.22873e-06	down	small heat shock protein [Solanum lycopersicum]
Solyc06g072320	-2.478	0.000170834	down	PREDICTED: long chain base biosynthesis protein 2a-like [Solanum lycopersicum]
Solyc00g500101	-2.48287	0.0366047	down	cytochrome c oxidase subunit 2 [Capsicum baccatum]
Solyc07g063560	-2.49334	6.22735e-11	down	PREDICTED: uncharacterized protein LOC101243730 [Solanum lycopersicum]
Solyc00g500234	-2.49504	0.000629403	down	hypothetical protein GLRG_03437 [Colletotrichum graminicola M1.001]
Solyc10g077120	-2.50245	5.52274e-11	down	PREDICTED: photosystem II core complex proteins psbY, chloroplastic [Solanum pennellii]
Solyc10g006440	-2.50281	2.45495e-06	down	PREDICTED: TBC1 domain family member 15 isoform X2 [Solanum lycopersicum]
Solyc04g080690	-2.50539	8.80278e-09	down	PREDICTED: phosphatidylinositol/phosphatidylcholine transfer protein SFH4 [Solanum pennellii]
Solyc07g056430	-2.50914	0.000343641	down	PREDICTED: probable glutathione S-transferase parC [Solanum lycopersicum]
Solyc01g096880	-2.51969	0.000192666	down	PREDICTED: protein NRT1/ PTR FAMILY 6.2 [Solanum lycopersicum]
Solyc09g008970	-2.52306	8.35416e-06	down	PREDICTED: uncharacterized protein LOC101245195 [Solanum lycopersicum]
Solyc08g048290	-2.52619	0.00307848	down	PREDICTED: probable inositol transporter 2 isoform X4 [Solanum lycopersicum]
Solyc08g079140	-2.52629	0.000467023	down	PREDICTED: auxin-induced protein X10A-like [Solanum lycopersicum]
Solyc04g051360	-2.5368	3.54714e-05	down	PREDICTED: ethylene-responsive transcription factor ABR1-like [Solanum lycopersicum]
Solyc03g093290	-2.53878	0.00777678	down	PREDICTED: aldo-keto reductase family 4 member C9-like [Solanum lycopersicum]
Solyc02g069200	-2.55162	0.0350989	down	iron-regulated transporter 1 precursor (IRT1) [Solanum lycopersicum]
Solyc09g082260	-2.55666	0.030663	down	PREDICTED: uncharacterized protein LOC101251328 [Solanum lycopersicum]
Solyc02g014220	-2.57005	0.00133921	down	PREDICTED: endoglucanase 5 [Solanum lycopersicum]
Solyc09g015010	-2.57347	0.0157993	down	PREDICTED: uncharacterized protein LOC107024754 [Solanum pennellii]
Solyc12g042840	-2.5929	0.000217551	down	PREDICTED: uncharacterized protein LOC101249440 [Solanum lycopersicum]
Solyc09g075950	-2.59398	1.86635e-06	down	PREDICTED: heat shock 70 kDa protein 8 [Solanum lycopersicum]
Solyc01g080030	-2.61036	0.0010555	down	PREDICTED: 2-alkenal reductase (NADP(+)-dependent)-like [Solanum pennellii]
Solyc02g078510	-2.62188	1.93654e-07	down	PREDICTED: acylsugar acyltransferase 3-like [Solanum lycopersicum]
Solyc02g079150	-2.62695	5.7625e-07	down	PREDICTED: F-box protein At1g61340 [Solanum lycopersicum]
Solyc02g090600	-2.63219	0.00109245	down	hypothetical protein T459_06703 [Capsicum annuum]
Solyc11g020040	-2.63315	0.00442012	down	heat shock protein 70 [Solanum lycopersicum]
Solyc05g023990	-2.63636	0.0020373	down	PREDICTED: receptor-like protein kinase HAIKU2 isoform X1 [Solanum pennellii]
Solyc08g068130	-2.63641	1.76654e-06	down	PREDICTED: BURP domain-containing protein 3-like [Solanum lycopersicum]
Solyc02g093660	-2.63704	3.65262e-07	down	PREDICTED: uncharacterized protein LOC104645667 [Solanum lycopersicum]
Solyc12g098800	-2.63799	0.00191305	down	PREDICTED: extensin-2-like [Solanum tuberosum]
Solyc02g094270	-2.65688	0.000106742	down	PREDICTED: probable WRKY transcription factor 45 [Solanum lycopersicum]
Solyc00g500169	-2.67825	0.0355289	down	nadh-ubiquinone oxidoreductase chain 5 [Nicotiana attenuata]
Solyc08g068140	-2.68121	4.29384e-11	down	PREDICTED: uncharacterized protein LOC101256204 isoform X1 [Solanum lycopersicum]
Solyc02g082880	-2.69027	0.000791714	down	PREDICTED: probable acyl-activating enzyme 1, peroxisomal [Solanum lycopersicum]
Solyc05g010210	-2.69091	0.0496255	down	PREDICTED: F-box protein At3g07870-like [Solanum lycopersicum]
Solyc12g100110	-2.69173	0.0077081	down	PREDICTED: adhesive plaque matrix protein-like [Solanum lycopersicum]
Solyc05g005910	-2.6936	0.00219195	down	PREDICTED: LOW QUALITY PROTEIN: protein NRT1/ PTR FAMILY 1.2 [Solanum lycopersicum]
Solyc03g121220	-2.69436	0.026569	down	PREDICTED: uncharacterized protein LOC101250288 [Solanum lycopersicum]
Solyc04g007760	-2.6952	0.0422959	down	PREDICTED: kirola [Solanum lycopersicum]
Solyc04g071080	-2.6998	0.000740189	down	PREDICTED: extensin-1-like [Solanum tuberosum]
Solyc09g018010	-2.70439	4.08504e-06	down	PREDICTED: non-specific lipid-transfer protein 1-like [Solanum lycopersicum]
Solyc00g500187	-2.71195	0.0392893	down	PREDICTED: uncharacterized protein LOC109230195 [Nicotiana attenuata]
Solyc11g071750	-2.71202	0.000924938	down	regulator of gene silencing [Solanum lycopersicum]
Solyc03g019820	-2.72371	3.65461e-11	down	probable aquaporin TIP3-2-like [Solanum lycopersicum]
Solyc11g011670	-2.72911	0.000446567	down	PREDICTED: auxin-responsive protein SAUR68-like [Solanum lycopersicum]
Solyc11g011673	-2.73135	0.000409171	down	PREDICTED: auxin-responsive protein SAUR68-like [Solanum lycopersicum]
Solyc03g083730	-2.73174	8.16691e-05	down	PREDICTED: 21 kDa protein-like [Solanum lycopersicum]
Solyc09g066450	-2.73731	0.0442102	down	PREDICTED: protein SCARECROW-like [Solanum lycopersicum]
Solyc04g078450	-2.74288	6.59191e-06	down	PREDICTED: probable carbohydrate esterase At4g34215 [Solanum pennellii]
Solyc00g500342	-2.76058	0.0301434	down	Atp1 (mitochondrion) [Solanum tuberosum]
Solyc04g028460	-2.77101	0.0495392	down	PREDICTED: uncharacterized protein LOC104646853 [Solanum lycopersicum]
Solyc06g076560	-2.77118	5.7625e-07	down	type I small heat shock protein 17.6 kDa isoform [Solanum lycopersicum]
Solyc00g500275	-2.7774	0.0259265	down	cytochrome c oxidase subunit 2 [Capsicum baccatum]
Solyc01g091050	-2.78617	2.76759e-06	down	PREDICTED: pectinesterase 2 [Solanum lycopersicum]
Solyc01g108740	-2.78757	0.00750105	down	PREDICTED: salicylic acid-binding protein 2-like [Solanum lycopersicum]
Solyc00g500034	-2.79015	0.00617222	down	putative ribosomal protein L22/L17 (plastid) [Helianthus annuus]
Solyc02g088830	-2.81629	0.000515625	down	PREDICTED: uncharacterized protein LOC101260290 [Solanum lycopersicum]
Solyc02g077050	-2.82259	0.017167	down	PREDICTED: zingipain-2-like [Solanum lycopersicum]
Solyc05g010460	-2.82766	7.8647e-05	down	PREDICTED: uncharacterized protein LOC101251181 [Solanum lycopersicum]
Solyc01g091060	-2.8366	1.80073e-07	down	PREDICTED: LOW QUALITY PROTEIN: probable pectinesterase/pectinesterase inhibitor 36 [Solanum lycopersicum]
Solyc11g007220	-2.83928	0.00661439	down	PREDICTED: peroxidase 5-like [Solanum lycopersicum]
Solyc00g500309	-2.8395	0.0386846	down	60S ribosomal protein L16, putative [Ricinus communis]
Solyc12g056420	-2.85101	0.0369972	down	PREDICTED: lysophospholipid acyltransferase 1-like [Solanum lycopersicum]
Solyc08g061970	-2.88283	2.70493e-07	down	spe4 protein [Solanum lycopersicum]
Solyc04g080890	-2.9039	2.01543e-07	down	PREDICTED: uncharacterized PKHD-type hydroxylase At1g22950-like [Solanum lycopersicum]
Solyc03g020060	-2.90439	1.05701e-05	down	proteinase inhibitor type-2 precursor [Solanum lycopersicum]
Solyc06g075200	-2.90863	0.011539	down	PREDICTED: putative defensin-like protein 270 [Nicotiana tabacum]
Solyc00g013180	-2.91387	0.0370119	down	hypothetical protein NitaMp076 [Nicotiana tabacum]
Solyc12g015700	-2.91565	0.0488077	down	PREDICTED: nudix hydrolase 2-like [Solanum pennellii]
Solyc00g500348	-2.9235	0.0481275	down	cytochrome c maturation protein CcmFN (mitochondrion) [Solanum lycopersicum]
Solyc00g500274	-2.93476	0.00996866	down	60S ribosomal protein L16, putative [Ricinus communis]
Solyc03g082790	-2.9381	0.0158693	down	extensin-like protein Dif54 precursor [Solanum lycopersicum]
Solyc00g500118	-2.9527	0.0145129	down	cytochrome c oxidase subunit 2 [Capsicum baccatum]
Solyc12g010990	-2.9614	0.0343468	down	PREDICTED: probable sugar phosphate/phosphate translocator At1g06470 [Solanum lycopersicum]
Solyc00g500329	-2.97061	0.0228688	down	PsbA (chloroplast) [Euphorbia esula]
Solyc00g500200	-2.97061	0.0228688	down	PsbA (chloroplast) [Euphorbia esula]
Solyc00g500130	-2.97061	0.0228688	down	PsbA (chloroplast) [Euphorbia esula]
Solyc05g008120	-2.97433	8.42001e-14	down	PREDICTED: uncharacterized protein LOC101253780 [Solanum lycopersicum]
Solyc00g500296	-2.97649	0.0226805	down	PsbA (chloroplast) [Euphorbia esula]
Solyc00g500249	-2.97903	0.045451	down	cytochrome c maturation protein CcmFN (mitochondrion) [Solanum lycopersicum]
Solyc12g096640	-2.98168	0.0168209	down	PREDICTED: la-related protein 6B-like isoform X1 [Solanum lycopersicum]
Solyc06g076310	-2.98416	0.000904047	down	hypothetical protein CQW23_15901 [Capsicum baccatum]
Solyc10g048060	-2.9968	0.032704	down	hypothetical protein CQW23_35343 [Capsicum baccatum]
Solyc02g085760	-3.00188	2.89734e-06	down	PREDICTED: RHOMBOID-like protein 9, chloroplastic [Solanum lycopersicum]
Solyc12g010370	-3.00365	0.00963741	down	PREDICTED: protein ULTRAPETALA 1-like [Solanum lycopersicum]
Solyc00g500271	-3.01409	0.0236326	down	nadh-ubiquinone oxidoreductase chain 5 [Nicotiana attenuata]
Solyc08g081980	-3.01531	0.00227263	down	PREDICTED: probable serine/threonine-protein kinase DDB_G0277165 isoform X2 [Solanum lycopersicum]
Solyc07g006710	-3.01571	0.0123758	down	PREDICTED: pathogenesis-related protein PR-1-like [Solanum lycopersicum]
Solyc02g036440	-3.02308	7.10365e-05	down	PREDICTED: ALA-interacting subunit 5 [Solanum lycopersicum]
Solyc00g500259	-3.0272	0.000240695	down	hypothetical protein NitaMp131 [Nicotiana tabacum]
Solyc00g500103	-3.02917	0.0253288	down	ribosomal protein L2 (mitochondrion) [Solanum lycopersicum]
Solyc00g500098	-3.03632	0.0231925	down	nadh-ubiquinone oxidoreductase chain 5 [Nicotiana attenuata]
Solyc03g096830	-3.04012	2.05234e-09	down	PREDICTED: pentatricopeptide repeat-containing protein At3g18110, chloroplastic [Solanum lycopersicum]
Solyc03g113930	-3.04057	1.32042e-06	down	PREDICTED: 22.7 kDa class IV heat shock protein-like [Solanum lycopersicum]
Solyc03g034110	-3.04219	5.7625e-07	down	PREDICTED: homeobox-leucine zipper protein ATHB-21-like [Solanum lycopersicum]
Solyc03g112300	-3.04666	3.16314e-08	down	PREDICTED: uncharacterized protein LOC101266924 isoform X2 [Solanum lycopersicum]
Solyc11g064960	-3.04965	0.0457116	down	PREDICTED: vacuolar iron transporter homolog 4-like (VIT4) [Solanum pennellii]
Solyc00g500317	-3.0556	0.0225127	down	nadh-ubiquinone oxidoreductase chain 5 [Nicotiana attenuata]
Solyc00g500311	-3.05733	0.0475634	down	PREDICTED: uncharacterized protein LOC101264997, partial [Solanum lycopersicum]
Solyc04g040160	-3.06075	7.06756e-07	down	PREDICTED: protochlorophyllide-dependent translocon component 52, chloroplastic [Solanum lycopersicum]
Solyc09g015230	-3.06159	0.0151593	down	PREDICTED: LOW QUALITY PROTEIN: wall-associated receptor kinase 3-like [Solanum lycopersicum]
Solyc08g036660	-3.07666	3.11494e-06	down	PREDICTED: protein TIFY 5A-like [Solanum lycopersicum]
Solyc06g060900	-3.07753	0.0485398	down	PREDICTED: classical arabinogalactan protein 9-like [Nicotiana attenuata]
Solyc01g087180	-3.07758	0.0353393	down	PREDICTED: uncharacterized protein LOC101246280 [Solanum lycopersicum]
Solyc03g123970	-3.07959	0.00429328	down	PREDICTED: uncharacterized protein LOC107014262 isoform X1 [Solanum pennellii]
Solyc07g044730	-3.10581	0.00887874	down	PREDICTED: 3-hydroxyisobutyryl-CoA hydrolase-like protein 5 [Solanum lycopersicum]
Solyc06g008560	-3.1087	0.0109464	down	PREDICTED: LOW QUALITY PROTEIN: uncharacterized protein LOC101266228 [Solanum lycopersicum]
Solyc03g093280	-3.10995	3.76013e-06	down	PREDICTED: aldo-keto reductase family 4 member C9-like [Solanum lycopersicum]
Solyc05g043360	-3.116	0.0243632	down	PREDICTED: laccase-7-like [Solanum lycopersicum]
Solyc03g044460	-3.11654	0.00592118	down	PREDICTED: transcription factor HEC2-like [Solanum tuberosum]
Solyc00g500303	-3.12199	0.0121773	down	cytochrome oxidase subunit 3 (mitochondrion) [Capsicum annuum]
Solyc07g064010	-3.13383	0.0408422	down	PREDICTED: formin-like protein 5 [Solanum lycopersicum]
Solyc03g111280	-3.15543	0.00835295	down	PREDICTED: cytochrome P450 94B3-like [Solanum lycopersicum]
Solyc02g071760	-3.16593	0.00233498	down	PREDICTED: oil body-associated protein 2C [Solanum lycopersicum]
Solyc00g019730	-3.18224	0.0411957	down	cytochrome oxidase subunit 3 (mitochondrion) [Capsicum annuum]
Solyc00g500314	-3.19096	0.00809068	down	hypothetical protein VITISV_004351 [Vitis vinifera]
Solyc01g106070	-3.19302	0.000544279	down	PREDICTED: receptor expression-enhancing protein 4-like [Capsicum annuum]
Solyc00g500238	-3.19317	0.025358	down	hypothetical protein LSAT_1X2900 [Lactuca sativa]
Solyc06g062540	-3.20906	0.0442577	down	inorganic pyrophosphatase 1-like [Solanum lycopersicum]
Solyc11g020330	-3.22123	1.1548e-09	down	small heat shock protein precursor [Solanum lycopersicum]
Solyc12g009460	-3.22338	3.93454e-06	down	PREDICTED: putative late blight resistance protein homolog R1B-16 [Solanum pennellii]
Solyc03g120920	-3.22564	0.025358	down	PREDICTED: uncharacterized protein LOC104646537 [Solanum lycopersicum]
Solyc00g500357	-3.22607	0.0365159	down	SecY-independent transporter protein (mitochondrion) [Solanum lycopersicum]
Solyc11g063573	-3.23305	0.0178596	down	ATP synthase subunit 4 (mitochondrion) [Solanum lycopersicum]
Solyc08g074720	-3.2419	2.73937e-15	down	PREDICTED: protein SENESCENCE-ASSOCIATED GENE 21, mitochondrial-like isoform X1 [Solanum lycopersicum]
Solyc02g090770	-3.25856	6.27302e-11	down	PREDICTED: ethylene-responsive transcription factor ERF095-like [Solanum pennellii]
Solyc09g008670	-3.28104	0.0361913	down	threonine dehydratase biosynthetic, chloroplastic [Solanum lycopersicum]
Solyc07g045320	-3.28277	0.0296038	down	PREDICTED: uncharacterized protein LOC101263729 [Solanum lycopersicum]
Solyc00g500308	-3.28586	0.00798375	down	--
Solyc05g014290	-3.28968	0.00344474	down	PREDICTED: protein ODORANT1 [Solanum lycopersicum]
Solyc07g044860	-3.3021	1.85937e-06	down	oxygen-evolving enhancer protein 2, chloroplastic [Solanum lycopersicum]
Solyc00g500340	-3.32071	0.0168916	down	hypothetical protein LSAT_1X2900 [Lactuca sativa]
Solyc11g007210	-3.32503	0.000172681	down	PREDICTED: peroxidase 5-like [Solanum lycopersicum]
Solyc00g500088	-3.33529	0.0307527	down	hypothetical chloroplast RF1 (chloroplast) [Solanum lycopersicum]
Solyc00g500302	-3.34047	0.0179217	down	ATP synthase subunit 4 (mitochondrion) [Solanum lycopersicum]
Solyc03g020070	-3.34103	7.50634e-08	down	PREDICTED: LOW QUALITY PROTEIN: proteinase inhibitor type-2 P303.51 [Solanum lycopersicum]
Solyc09g075600	-3.34279	0.00364265	down	PREDICTED: uncharacterized protein LOC107030610 [Solanum pennellii]
Solyc00g500358	-3.34965	0.0350463	down	ATP synthase subunit 1 (mitochondrion) [Solanum lycopersicum]
Solyc09g061570	-3.351	5.92931e-07	down	probable L-type lectin-domain containing receptor kinase S.7 [Sesamum indicum]
Solyc00g500345	-3.35158	0.0361096	down	ATP synthase subunit 1 (mitochondrion) [Solanum lycopersicum]
Solyc09g072770	-3.35639	0.0118258	down	PREDICTED: uncharacterized protein LOC107029724 [Solanum pennellii]
Solyc02g081550	-3.36278	0.000608686	down	FtsH protease [Solanum lycopersicum]
Solyc00g021630	-3.39412	0.0111609	down	NADH dehydrogenase subunit 6 (mitochondrion) [Solanum lycopersicum]
Solyc06g065050	-3.40255	4.02834e-12	down	PREDICTED: uncharacterized protein LOC101255207 [Solanum lycopersicum]
Solyc04g017740	-3.4293	0.000207059	down	hypothetical protein BC332_28930 [Capsicum chinense]
Solyc09g061550	-3.4729	1.47366e-08	down	probable L-type lectin-domain containing receptor kinase S.7 [Sesamum indicum]
Solyc09g064760	-3.49944	8.75862e-05	down	PREDICTED: uncharacterized protein LOC102582548 [Solanum tuberosum]
Solyc04g071800	-3.50445	0.044297	down	PREDICTED: cytochrome P450 71A1-like [Solanum lycopersicum]
Solyc01g107140	-3.50477	0.0083775	down	PREDICTED: transcription factor bHLH84-like [Solanum lycopersicum]
Solyc01g107220	-3.52251	0.000425565	down	PREDICTED: extensin-2-like [Solanum lycopersicum]
Solyc00g500183	-3.52336	0.0300011	down	NADH dehydrogenase [ubiquinone] iron-sulfur protein 2 [Capsicum chinense]
Solyc02g088430	-3.5493	0.0246292	down	PREDICTED: ATP-dependent DNA helicase Q-like SIM [Solanum lycopersicum]
Solyc03g121420	-3.56065	0.0276295	down	PREDICTED: inorganic pyrophosphatase 1-like [Solanum lycopersicum]
Solyc02g094860	-3.57175	0.0288387	down	cytokinin hydroxylase-like [Solanum lycopersicum]
Solyc00g500252	-3.58283	0.0166822	down	hypothetical protein NitaMp075 [Nicotiana tabacum]
Solyc02g081570	-3.6358	3.97357e-07	down	PREDICTED: probable metal-nicotianamine transporter YSL7 [Solanum lycopersicum]
Solyc00g118680	-3.63945	0.0316941	down	hypothetical protein AEK19_MT1085 (mitochondrion) [Utricularia reniformis]
Solyc00g500360	-3.64424	0.0421395	down	PREDICTED: uncharacterized protein LOC101264997, partial [Solanum lycopersicum]
Solyc00g500171	-3.64501	0.0132606	down	hypothetical protein NitaMp075 [Nicotiana tabacum]
Solyc12g100080	-3.65274	0.0141225	down	PREDICTED: adhesive plaque matrix protein-like [Solanum lycopersicum]
Solyc01g108710	-3.65477	0.0218591	down	PREDICTED: uncharacterized protein LOC104234657 [Nicotiana sylvestris]
Solyc08g007890	-3.65657	2.57774e-05	down	PREDICTED: uncharacterized protein LOC101258466 isoform X1 [Solanum lycopersicum]
Solyc01g079170	-3.66117	0.00563143	down	PREDICTED: galactinol synthase 1 [Solanum lycopersicum]
Solyc00g500102	-3.67421	0.038581	down	PREDICTED: uncharacterized protein LOC101264997, partial [Solanum lycopersicum]
Solyc00g500276	-3.67962	0.0397576	down	PREDICTED: uncharacterized protein LOC101264997, partial [Solanum lycopersicum]
Solyc00g500119	-3.68058	0.0365899	down	PREDICTED: uncharacterized protein LOC101264997, partial [Solanum lycopersicum]
Solyc01g005880	-3.68366	0.0233286	down	PREDICTED: extensin-2-like [Solanum tuberosum]
Solyc05g006190	-3.68832	2.32216e-06	down	hypothetical protein CDL12_02326 [Handroanthus impetiginosus]
Solyc05g052265	-3.69293	0.0410326	down	PREDICTED: extensin-2-like isoform X1 [Solanum pennellii]
Solyc06g074750	-3.72033	3.15065e-07	down	PREDICTED: histone H2B.1-like [Solanum lycopersicum]
Solyc02g030220	-3.73131	0.000973224	down	PREDICTED: extensin-2-like [Solanum lycopersicum]
Solyc00g500188	-3.73237	0.0125148	down	hypothetical protein NitaMp075 [Nicotiana tabacum]
Solyc03g082420	-3.74353	0.000247428	down	small heat shock protein, chloroplastic [Solanum lycopersicum]
Solyc01g074040	-3.75474	0.0429512	down	PREDICTED: furcatin hydrolase-like [Solanum lycopersicum]
Solyc03g098010	-3.76808	8.79635e-05	down	PREDICTED: purple acid phosphatase 17 [Solanum lycopersicum]
Solyc00g125990	-3.77126	0.00165332	down	hypothetical protein NitaMp087 [Nicotiana tabacum]
Solyc02g093600	-3.77143	2.3324e-06	down	PREDICTED: class I heat shock protein-like [Solanum lycopersicum]
Solyc10g085870	-3.79602	0.0305344	down	PREDICTED: UDP-glycosyltransferase 73C3-like [Solanum lycopersicum]
Solyc09g090310	-3.87754	0.0298336	down	PREDICTED: glycolipid transfer protein 1 [Solanum lycopersicum]
Solyc12g042830	-3.89512	2.73937e-15	down	PREDICTED: 26.5 kDa heat shock protein, mitochondrial [Solanum lycopersicum]
Solyc12g077390	-3.91106	0.00997489	down	PREDICTED: protein kinase 2B, chloroplastic-like isoform X2 [Solanum lycopersicum]
Solyc08g066990	-3.91285	4.72125e-05	down	PREDICTED: potassium channel AKT1-like [Solanum lycopersicum]
Solyc00g500196	-3.93755	0.0301434	down	Ycf1 (chloroplast) [Solanum habrochaites]
Solyc02g081720	-3.9786	0.000736852	down	probable polyol transporter 6 [Solanum pennellii]
Solyc07g055400	-4.0244	0.00121154	down	PREDICTED: G-type lectin S-receptor-like serine/threonine-protein kinase SD2-5 [Solanum pennellii]
Solyc06g035530	-4.04418	0.0285788	down	gibberellin 20-oxidase-2 [Solanum lycopersicum]
Solyc08g008540	-4.04622	0.0174618	down	PREDICTED: protein DETOXIFICATION 18-like [Solanum tuberosum]
Solyc11g005290	-4.06851	0.00297082	down	PREDICTED: RING-H2 finger protein ATL78-like [Solanum lycopersicum]
Solyc02g080790	-4.07858	4.17307e-10	down	PREDICTED: deoxyhypusine synthase-like [Solanum lycopersicum]
Solyc00g320430	-4.10861	0.0312979	down	hypothetical protein T459_29925 [Capsicum annuum]
Solyc08g065130	-4.10941	0.0106831	down	PREDICTED: LOB domain-containing protein 12-like [Solanum lycopersicum]
Solyc04g052980	-4.12519	0.020534	down	PREDICTED: auxin-responsive protein SAUR68-like [Solanum lycopersicum]
Solyc00g500024	-4.14419	0.0471471	down	photosystem II 47 kDa protein [Nicotiana tabacum]
Solyc12g049170	-4.14886	0.00864956	down	PREDICTED: periaxin-like isoform X2 [Solanum lycopersicum]
Solyc00g019950	-4.151	0.0180723	down	NADH dehydrogenase subunit 9 (mitochondrion) [Solanum lycopersicum]
Solyc03g118060	-4.16963	0.000298675	down	PREDICTED: uncharacterized protein LOC101246122 [Solanum lycopersicum]
Solyc08g080060	-4.22353	0.0236462	down	PREDICTED: expansin-A18 [Solanum lycopersicum]
Solyc00g500044	-4.23512	0.0217841	down	hypothetical protein MTR_3g035650 [Medicago truncatula]
Solyc00g500325	-4.23591	0.0207333	down	hypothetical protein MTR_3g035650 [Medicago truncatula]
Solyc00g500301	-4.25503	0.0194644	down	hypothetical protein MTR_3g035650 [Medicago truncatula]
Solyc01g108900	-4.27217	0.000653066	down	PREDICTED: pollen-specific leucine-rich repeat extensin-like protein 1 [Solanum lycopersicum]
Solyc00g500083	-4.27969	0.0173299	down	hypothetical protein MTR_3g035650 [Medicago truncatula]
Solyc00g500039	-4.27977	0.0187736	down	hypothetical protein MTR_3g035650 [Medicago truncatula]
Solyc05g024250	-4.29754	0.0406867	down	PREDICTED: uncharacterized protein LOC109205915 [Nicotiana attenuata]
Solyc09g075590	-4.30059	1.35374e-05	down	PREDICTED: leucine-rich repeat extensin-like protein 1 [Solanum lycopersicum]
Solyc09g050066	-4.36706	0.0145557	down	putative ribosomal protein L22/L17 [Helianthus annuus]
Solyc11g073140	-4.40437	0.0459302	down	PREDICTED: vegetative cell wall protein gp1-like [Solanum pennellii]
Solyc07g061880	-4.40745	0.0467671	down	PREDICTED: prostatic spermine-binding protein-like [Solanum lycopersicum]
Solyc00g500075	-4.41849	0.0309565	down	ribosomal protein S11 [Solanum bulbocastanum]
Solyc06g016670	-4.4209	9.96459e-05	down	--
Solyc00g500030	-4.47451	0.0268597	down	ribosomal protein S11 [Solanum bulbocastanum]
Solyc08g066720	-4.57056	0.00347054	down	PREDICTED: carotenoid 9,10(9&apos;,10&apos;)-cleavage dioxygenase 1-like [Solanum lycopersicum]
Solyc12g049150	-4.57958	0.0283506	down	PREDICTED: adhesive plaque matrix protein-like [Solanum lycopersicum]
Solyc06g076540	-4.58711	0.0192278	down	PREDICTED: 17.7 kDa class I heat shock protein-like [Solanum lycopersicum]
Solyc06g075020	-4.59466	0.00218899	down	PREDICTED: ABC transporter G family member 28-like [Solanum lycopersicum]
Solyc02g014300	-4.61681	6.89129e-06	down	PREDICTED: probable pectinesterase/pectinesterase inhibitor 46 [Solanum lycopersicum]
Solyc10g018300	-4.62918	5.22589e-05	down	PREDICTED: transketolase, chloroplastic [Solanum lycopersicum]
Solyc10g051090	-4.63309	0.0186391	down	PREDICTED: serine/threonine-protein phosphatase 7 long form homolog [Solanum lycopersicum]
Solyc11g039980	-4.73658	0.0363339	down	ATP synthase F1 subunit 1 (mitochondrion) [Mostuea sp. NW-2017]
Solyc06g062550	-4.74322	0.031381	down	psi14A protein [Solanum lycopersicum]
Solyc05g009580	-4.75437	3.65262e-07	down	PREDICTED: aluminum-activated malate transporter 9-like [Solanum pennellii]
Solyc06g062560	-4.7646	0.0310833	down	psi14B protein [Solanum lycopersicum]
Solyc00g500082	-4.79053	0.0365912	down	Ycf15 (chloroplast) [Helwingia himalaica]
Solyc11g073150	-4.84525	0.0110395	down	PREDICTED: uncharacterized protein LOC101268162 [Solanum lycopersicum]
Solyc01g090890	-4.90727	9.77794e-06	down	PREDICTED: SPX domain-containing protein 3 [Solanum lycopersicum]
Solyc12g100090	-4.97061	0.0361913	down	PREDICTED: adhesive plaque matrix protein-like [Solanum lycopersicum]
Solyc06g072350	-5.01004	0.0240255	down	PREDICTED: CASP-like protein 4D1 [Solanum lycopersicum]
Solyc03g020080	-5.07485	7.60897e-10	down	PREDICTED: proteinase inhibitor type-2-like [Solanum pennellii]
Solyc00g094540	-5.1641	0.0131622	down	hypothetical protein NitaMp149 [Nicotiana tabacum]
Solyc12g019550	-5.1768	0.000409171	down	PREDICTED: uncharacterized protein LOC101243677 [Solanum lycopersicum]
Solyc00g500127	-5.23375	0.028845	down	Ycf15 (chloroplast) [Helwingia himalaica]
Solyc04g026020	-5.28665	0.0481275	down	PREDICTED: protein SIEVE ELEMENT OCCLUSION B-like [Solanum lycopersicum]
Solyc00g500038	-5.53239	0.0233394	down	Ycf15 (chloroplast) [Helwingia himalaica]
Solyc00g500113	-6.01006	0.0207996	down	PREDICTED: uncharacterized protein LOC109118910 [Solanum lycopersicum]
Solyc12g006360	-6.01631	0.00829124	down	PREDICTED: protein DETOXIFICATION 41 isoform X1 [Solanum lycopersicum]
Solyc11g005410	-6.06532	0.0175405	down	PREDICTED: WAT1-related protein At1g68170-like [Solanum lycopersicum]
Solyc06g072620	-6.07604	0.0157993	down	PREDICTED: bidirectional sugar transporter SWEET12 [Solanum lycopersicum]
Solyc03g123550	-6.23152	0.00872854	down	PREDICTED: auxin-responsive protein SAUR71-like [Solanum lycopersicum]
Solyc01g108480	-6.28101	0.0049719	down	PREDICTED: uncharacterized protein LOC107026266 [Solanum pennellii]
Solyc06g066640	-6.28574	0.00184571	down	PREDICTED: photosystem I reaction center subunit VI-1, chloroplastic-like [Solanum lycopersicum]
Solyc04g064710	-6.29961	0.0228168	down	PREDICTED: alcohol dehydrogenase 1 [Solanum lycopersicum]
Solyc09g011080	-6.4459	0.00715371	down	PREDICTED: ribulose bisphosphate carboxylase/oxygenase activase 1, chloroplastic isoform X2 [Solanum lycopersicum]
Solyc00g180440	-6.45007	0.0170629	down	ribosomal protein L20 [Nicotiana tabacum]
Solyc00g500073	-6.55644	0.00447206	down	Cytochrome b6 [Cajanus cajan]
Solyc03g118050	-6.64947	0.000773638	down	PREDICTED: uncharacterized protein LOC101246412 [Solanum lycopersicum]
Solyc09g014993	-6.68124	0.000675405	down	PREDICTED: CASP-like protein 4B1 [Solanum lycopersicum]
Solyc12g098280	-6.70938	0.00223909	down	PREDICTED: WAT1-related protein At2g37460-like [Solanum lycopersicum]
