# Supplementary material for: Acetic Acid-Producing Endophyte Lysinibacillus fusiformis Orchestrates Jasmonic Acid Signaling and Contributes to Repression of Cadmium Uptake in Tomato Plants
Source: Front Plant Sci. 2021 Jun 4;12:670216. doi: 10.3389/fpls.2021.670216 (PMC8211922; doi:10.3389/fpls.2021.670216)
Supplement: Supplementary file 1 [file Data_Sheet_1.ZIP › Table S4.xlsx]

## Sheet: Sheet1
Gene ID
Solyc02g069200
Solyc01g094910
Solyc06g076540
Solyc11g005290
Solyc06g062550
Solyc12g010990
Solyc04g071800
Solyc11g073150
Solyc02g071760
Solyc01g102960
Solyc04g055150
Solyc02g081550
Solyc02g079180
Solyc02g093600
Solyc06g065050
Solyc12g008850
Solyc09g014993
Solyc01g106070
Solyc06g016670
Solyc09g008970
Solyc07g044860
Solyc01g080030
Solyc07g055400
Solyc11g071830
Solyc02g094270
Solyc02g082880
Solyc11g020330
Solyc09g015000
Solyc09g015020
Solyc02g079150
Solyc01g108900
Solyc03g118060
Solyc03g117630
Solyc06g072430
Solyc05g014280
Solyc08g048290
Solyc11g066100
Solyc03g082420
Solyc02g088830
Solyc02g036370
Solyc06g036290
Solyc09g075950
Solyc02g081570
Solyc11g020040
Solyc03g123540
Solyc09g064760
Solyc02g079240
Solyc06g036300
Solyc04g076880
Solyc03g113930
Solyc09g061550
Solyc02g067870
Solyc02g065550
Solyc03g113810
Solyc05g008120
Solyc09g061570
Solyc06g072320
Solyc03g115230
Solyc12g099950
Solyc04g008970
Solyc08g036660
Solyc10g005460
Solyc06g076570
Solyc09g015010
Solyc03g025720
Solyc03g120920
Solyc12g010370
Solyc03g079980
Solyc08g062437
Solyc06g076520
Solyc10g084170
Solyc06g076560
Solyc05g014220
Solyc12g042830
Solyc05g023990
Solyc08g061970
Solyc05g014210
Solyc03g098010
Solyc02g090970
Solyc09g074610
Solyc01g104620
Solyc06g074750
Solyc01g107170
Solyc05g052410
Solyc08g080540
Solyc07g053360
Solyc02g079930
Solyc04g055140
Solyc05g054840
Solyc03g097940
Solyc08g074720
Solyc09g092690
Solyc03g119180
Solyc05g046310
Solyc05g013160
Solyc04g014480
Solyc09g011110
Solyc07g006560
Solyc01g066520
Solyc04g007250
Solyc08g061490
Solyc03g098320
Solyc04g080690
Solyc11g027840
Solyc03g006490
Solyc03g093290
Solyc08g062950
Solyc08g062960
Solyc03g115850
Solyc07g063560
Solyc09g075600
Solyc12g035190
Solyc04g078450
Solyc02g081560
Solyc05g046270
Solyc11g066090
Solyc02g077670
Solyc04g018130
Solyc05g007760
Solyc07g044730
Solyc09g090760
Solyc07g043200
Solyc09g007510
Solyc04g008930
Solyc03g082370
Solyc06g060300
Solyc02g085620
Solyc04g081530
Solyc01g086870
Solyc02g078510
Solyc12g042730
Solyc09g065600
Solyc09g065610
Solyc05g055010
Solyc03g117590
Solyc12g011320
Solyc03g081330
Solyc01g087180
Solyc02g076850
Solyc03g020060
Solyc11g013270
Solyc06g150111
Solyc04g055130
Solyc08g067300
Solyc05g014230
Solyc07g007930
Solyc02g088610
Solyc12g009460
Solyc09g075960
Solyc02g037500
Solyc11g007770
Solyc08g005120
Solyc04g080890
Solyc11g006455
Solyc02g080790
Solyc07g008280
Solyc12g044330
Solyc01g056850
Solyc06g065750
Solyc09g074350
Solyc08g061060
Solyc07g042930
Solyc02g069065
Solyc09g008770
Solyc10g007075
Solyc02g078500
Solyc09g008620
Solyc01g097570
Solyc06g084130
Solyc08g080570
Solyc03g121080
Solyc05g009720
Solyc04g077535
Solyc05g052950
Solyc06g054640
Solyc08g007480
Solyc05g010460
Solyc11g007520
Solyc07g150149
Solyc06g063060
Solyc10g150101
Solyc02g078150
Solyc01g087990
Solyc03g020080
Solyc02g150141
Solyc11g008010
Solyc05g046130
Solyc12g010420
Solyc01g100980
Solyc03g123710
Solyc03g098020
Solyc05g005000
Solyc03g025860
Solyc07g065250
Solyc11g071740
Solyc04g082290
Solyc04g054890
Solyc06g008130
Solyc01g099370
Solyc01g080580
Solyc01g107120
Solyc12g013510
Solyc02g070690
Solyc09g075045
Solyc04g081890
Solyc06g068500
Solyc02g083290
Solyc02g071740
Solyc07g065980
Solyc04g081290
Solyc01g096880
Solyc06g043250
Solyc06g053290
Solyc12g088200
Solyc08g080750
Solyc01g073710
Solyc04g076970
