# Supplementary material for: Acetic Acid-Producing Endophyte Lysinibacillus fusiformis Orchestrates Jasmonic Acid Signaling and Contributes to Repression of Cadmium Uptake in Tomato Plants
Source: Front Plant Sci. 2021 Jun 4;12:670216. doi: 10.3389/fpls.2021.670216 (PMC8211922; doi:10.3389/fpls.2021.670216)
Supplement: Supplementary file 1 [file Data_Sheet_1.ZIP › Table S5.xlsx]

## Sheet: Sheet1
Gene ID	log2(FC)	padj	Regulated	Nr annotation
Solyc04g079730	3.15	0.00265003	up	allene oxide synthase (AOS1) [Solanum lycopersicum]
Solyc08g014000	2.92486	0.00372219	up	linoleate 9S-lipoxygenase A (LOX A) [Solanum lycopersicum]
Solyc05g007180	2.43663	0.00693071	up	jasmonic acid 1 [Solanum lycopersicum]
Solyc01g109160	2.35771	0.00793083	up	PREDICTED: allene oxide synthase 3-like (AOS3) [Solanum lycopersicum]
Solyc12g013620	2.19706	7.00678e-05	up	jasmonic acid 2 [Solanum lycopersicum]
Solyc01g095580	1.90794	2.73876e-12	up	PREDICTED: jasmonic acid-amido synthetase JAR1-like [Solanum lycopersicum]
Solyc08g029000	1.63209	0.0399499	up	PREDICTED: probable linoleate 9S-lipoxygenase 5 [Solanum lycopersicum]
Solyc12g009220	1.53683	1.01272e-05	up	jasmonate ZIM-domain protein 1 [Solanum lycopersicum]
